# Supplementary material for: Super enhancer related gene ANP32B promotes the proliferation of acute myeloid leukemia by enhancing MYC through histone acetylation
Source: Cancer Cell Int. 2024 Feb 22;24:81. doi: 10.1186/s12935-024-03271-y (PMC10882810; doi:10.1186/s12935-024-03271-y)
Supplement: Supplementary file 1 — Additional file 1. Figure S1. Western blotting analysis showed that ANP32B protein levels were downregulated in MV4-11 and Kasumi-1 cells after BRD4 knockdown. Figure S2. The knockdown level of ANP32B in MV4-11 and Kasumi-1 cells was verified by qPCR. Figure S3. The knockdown of ANP32B inhibited the growth of MV4-11 cells. A. Monitoring of body weight of the two groups of mice. B. Representative images of H&E staining analysis of liver in two groups of mice. C. Representative images of IHC staining of mice liver. Figure S4. The knockdown of ANP32B inhibited the growth of Kasumi-1 cells. A. Different size and weight of spleen, from sh-NC or sh-ANP32B mices. B. Representative images of IHC staining of mice spleen. Figure S5. IGV visual analysis showed a reduction in H3K27ac signaling in genes involved in the MYC signaling pathway. Figure S6. ANP32B is positively correlated with C-MYC expression. A. Western blotting analysis showed that ANP32B overexpression was established successfully. B. Western blotting analysis showed that ANP32B was positively correlated with C-MYC expression. Table S1. The primer sequences used in this study. Table S2. Super-enhancers identified in each of the 11 AML samples. Table S3. Deferentially expressed genes identified by RNA-Seq of MV4-11 cell after ANP32B knockdown. Table S4. Deferentially expressed genes identified by RNA-Seq of Kasumi-1 cell after ANP32B knockdown. Table S5. In the control group, peaks called by ChIP-Seq of H3K27ac in MV4-11 cell. Table S6. In the ANP32B knockdown group, peaks called by ChIP-Seq of H3K27ac in MV4-11 cell. [file 12935_2024_3271_MOESM1_ESM.zip › New folder/Supplementary Table 3.xlsx]

## Sheet: MV4-ANP32B_KD_deseq2.results
MV4-11 sh-ANP32B RNAseq results
ensembl_gene_id	log2FoldChange	pvalue
ENSG00000030582	1.82072	0
ENSG00000064687	1.9103	0
ENSG00000090382	3.36356	0
ENSG00000093072	1.5503	0
ENSG00000117984	1.32974	0
ENSG00000125810	1.68448	0
ENSG00000136938	-2.96738	0
ENSG00000140678	4.74377	0
ENSG00000152926	2.04677	0
ENSG00000160255	1.65797	0
ENSG00000166340	1.49048	0
ENSG00000171298	1.53072	0
ENSG00000179163	2.59136	0
ENSG00000158517	4.49575	5.31108e-306
ENSG00000129226	2.2964	4.89591e-289
ENSG00000122862	1.15287	1.24743e-287
ENSG00000135677	1.43788	3.50762e-284
ENSG00000173559	1.85411	3.36268e-273
ENSG00000101439	1.47076	7.01638e-270
ENSG00000162511	1.03092	7.20019e-268
ENSG00000136235	1.41165	1.18005e-264
ENSG00000104738	-1.38174	2.47307e-260
ENSG00000011600	3.2744	1.04107e-257
ENSG00000135486	-1.13444	7.90477e-240
ENSG00000137309	-1.20582	3.31763e-234
ENSG00000116260	0.99054	1.38714e-230
ENSG00000182487	4.39256	2.31244e-228
ENSG00000088325	-1.10373	2.72328e-225
ENSG00000112118	-1.44109	2.77554e-221
ENSG00000073111	-1.3419	6.75885e-220
ENSG00000136286	1.05052	8.1323e-220
ENSG00000131747	-1.12532	5.73027e-218
ENSG00000277571	1.22599	9.15566e-217
ENSG00000092621	-1.31788	1.84475e-216
ENSG00000197561	1.17966	8.66059e-216
ENSG00000096384	-0.837904	6.52187e-215
ENSG00000274619	2.58858	2.50974e-208
ENSG00000160883	4.75964	2.22792e-206
ENSG00000144381	-1.03996	3.15184e-206
ENSG00000119535	1.58547	5.7846e-204
ENSG00000197766	2.58222	2.89378e-203
ENSG00000100714	-1.76409	1.37078e-201
ENSG00000117724	-1.14919	1.98712e-200
ENSG00000197746	0.959418	2.65567e-199
ENSG00000134333	-1.11069	2.20057e-197
ENSG00000115053	-1.00171	5.12842e-196
ENSG00000165178	4.5334	1.1569e-194
ENSG00000140988	-0.821264	1.25179e-194
ENSG00000005844	1.62742	1.09734e-188
ENSG00000074800	-0.745701	1.9338e-188
ENSG00000198830	-1.00779	2.22042e-186
ENSG00000167513	-1.75027	1.61452e-181
ENSG00000136250	2.71269	1.25686e-178
ENSG00000107738	1.78889	3.39064e-168
ENSG00000064601	1.4599	3.31338e-167
ENSG00000166508	-1.36121	7.84487e-167
ENSG00000104774	0.923525	2.77306e-164
ENSG00000087086	0.803739	3.37276e-163
ENSG00000213462	1.70659	3.25813e-162
ENSG00000105281	-1.06792	4.17329e-161
ENSG00000161013	-1.38125	8.5503e-161
ENSG00000158195	-1.24231	2.98699e-160
ENSG00000065150	-0.922967	4.76433e-160
ENSG00000181163	-0.937016	6.1419e-158
ENSG00000144354	-1.44577	2.71524e-157
ENSG00000108405	1.61065	8.84057e-156
ENSG00000069275	-0.904342	1.93138e-154
ENSG00000083312	-1.31018	9.2365e-154
ENSG00000078804	2.96054	2.18377e-153
ENSG00000176890	-1.32125	9.01579e-153
ENSG00000117399	-1.36684	2.65233e-151
ENSG00000149273	-0.754059	2.81212e-151
ENSG00000137841	1.34933	1.31275e-150
ENSG00000163131	1.35441	1.61542e-150
ENSG00000121644	-1.6899	6.32272e-149
ENSG00000187514	-0.849449	8.73804e-149
ENSG00000149136	-1.1453	6.71631e-147
ENSG00000112759	-1.20187	8.06261e-147
ENSG00000149547	-2.07973	6.8739e-146
ENSG00000121064	1.31737	9.98079e-144
ENSG00000187109	-0.9842	2.2428e-143
ENSG00000148773	-1.09879	3.12912e-141
ENSG00000105193	-0.925312	4.69054e-141
ENSG00000167680	2.38743	2.07653e-140
ENSG00000166825	1.39992	6.38871e-139
ENSG00000103257	-0.948669	9.95274e-139
ENSG00000132646	-1.20431	1.04757e-138
ENSG00000120802	-1.08425	3.62184e-138
ENSG00000182179	1.78627	1.3615e-135
ENSG00000104763	1.02687	8.6938e-134
ENSG00000168028	-0.76381	3.33235e-132
ENSG00000123933	1.7592	9.95085e-131
ENSG00000164733	0.948031	1.48175e-130
ENSG00000010292	-0.964491	1.77609e-130
ENSG00000169385	1.2337	2.36622e-130
ENSG00000109685	-0.921006	8.41054e-130
ENSG00000172236	0.836589	6.94497e-129
ENSG00000011028	0.888959	2.51876e-128
ENSG00000170144	-0.783918	4.0508e-128
ENSG00000102524	0.984172	1.6271e-127
ENSG00000171314	-0.954815	7.7141e-127
ENSG00000142945	-1.27141	3.44406e-125
ENSG00000160285	1.37963	4.51182e-125
ENSG00000058804	-1.2215	4.72556e-125
ENSG00000166851	-1.16886	1.42052e-124
ENSG00000142864	-0.808527	4.34385e-124
ENSG00000035862	1.38404	1.16297e-123
ENSG00000081237	1.0277	2.24068e-123
ENSG00000164985	-1.33611	3.76694e-123
ENSG00000253729	-0.761897	1.31642e-122
ENSG00000265972	1.07039	2.62999e-122
ENSG00000107957	1.9025	7.93404e-122
ENSG00000130816	-0.896015	3.1124e-120
ENSG00000076003	-1.16398	4.07467e-120
ENSG00000146918	-1.09829	1.40849e-119
ENSG00000135069	-0.996836	5.50193e-119
ENSG00000105223	1.09462	1.2554e-118
ENSG00000138095	-0.904887	8.9037e-118
ENSG00000145386	-1.28686	1.32649e-117
ENSG00000120254	-1.28157	6.715e-117
ENSG00000241978	-1.30978	4.03881e-114
ENSG00000100297	-1.13838	7.75985e-114
ENSG00000143476	-1.65747	2.02048e-113
ENSG00000146281	-1.43253	5.60514e-113
ENSG00000101057	-1.16908	1.88771e-112
ENSG00000168283	-0.892387	1.84838e-111
ENSG00000124357	1.88046	5.66886e-111
ENSG00000062822	-1.1133	3.15721e-110
ENSG00000196305	-0.820046	3.91738e-110
ENSG00000189403	-0.893637	6.6452e-108
ENSG00000234741	-0.92538	7.19767e-108
ENSG00000011304	-0.705463	2.23236e-107
ENSG00000104043	1.37305	6.08023e-107
ENSG00000168209	-1.58257	1.06546e-106
ENSG00000115232	-0.927372	1.2803e-106
ENSG00000108424	-0.919251	3.1941e-106
ENSG00000080824	-0.783928	4.11377e-106
ENSG00000197324	1.56147	5.01758e-106
ENSG00000150753	-0.849173	2.14224e-105
ENSG00000169896	2.70058	2.81078e-105
ENSG00000160949	-1.03742	3.96357e-105
ENSG00000276043	-1.21479	4.15149e-105
ENSG00000132965	1.9836	4.19142e-105
ENSG00000088832	-1.17859	5.13677e-105
ENSG00000173473	-0.882867	1.44405e-104
ENSG00000163956	0.767085	3.60663e-104
ENSG00000169679	-1.36176	4.02953e-104
ENSG00000178952	-0.932482	4.3723e-104
ENSG00000166482	-1.99783	9.26614e-104
ENSG00000175857	1.73619	1.01669e-103
ENSG00000164104	-0.823514	2.7892e-103
ENSG00000164032	-0.941356	6.66506e-102
ENSG00000185215	1.30666	1.17055e-101
ENSG00000100031	1.5398	2.89064e-101
ENSG00000134057	-1.34078	4.1547e-101
ENSG00000134256	3.31872	5.3866e-101
ENSG00000172794	1.31583	5.47253e-101
ENSG00000173848	-1.86406	1.92577e-100
ENSG00000163938	-1.05818	2.03034e-100
ENSG00000213390	-1.54201	6.17002e-100
ENSG00000149503	-1.25951	7.34006e-100
ENSG00000169429	3.59405	3.07851e-99
ENSG00000197081	0.767777	5.43354e-98
ENSG00000060982	-1.42618	9.62492e-97
ENSG00000063438	0.643645	2.028e-96
ENSG00000113810	-0.885002	2.6527e-96
ENSG00000196358	2.50471	5.43441e-96
ENSG00000136295	0.724886	5.74108e-96
ENSG00000115268	-0.747626	9.41397e-96
ENSG00000121281	0.978313	1.25183e-95
ENSG00000187840	-1.16401	2.04468e-95
ENSG00000177000	1.44332	4.04387e-95
ENSG00000004399	0.712991	1.98664e-94
ENSG00000143847	3.98034	3.98425e-94
ENSG00000140525	-1.26179	5.1016e-94
ENSG00000156802	-1.01865	5.96289e-94
ENSG00000088247	-0.815164	9.20164e-94
ENSG00000151062	2.05447	9.52296e-94
ENSG00000152256	-0.61107	1.2273e-93
ENSG00000128272	-0.927862	2.0448e-93
ENSG00000188822	2.56685	7.71022e-93
ENSG00000197451	-1.02379	2.7188e-92
ENSG00000125835	-0.988418	5.18804e-92
ENSG00000160796	0.648935	9.35368e-92
ENSG00000182054	-0.976838	1.26659e-91
ENSG00000101337	-0.837632	1.96956e-91
ENSG00000157873	1.57571	3.79263e-91
ENSG00000013288	0.857451	1.02836e-90
ENSG00000182199	-0.825869	1.97747e-90
ENSG00000033100	1.52256	2.19128e-90
ENSG00000155561	-0.980647	5.53785e-90
ENSG00000156970	-1.23705	1.04169e-89
ENSG00000274580	4.18149	1.26188e-89
ENSG00000175216	-0.86614	1.46148e-89
ENSG00000142230	-1.13604	1.874e-89
ENSG00000170348	-0.940784	4.7322e-89
ENSG00000013573	-1.28247	6.29943e-89
ENSG00000168461	-1.28694	6.59233e-89
ENSG00000214021	0.880926	7.43075e-89
ENSG00000170515	-0.865631	1.00206e-88
ENSG00000142347	0.803046	2.40382e-88
ENSG00000134684	-0.842329	2.60809e-88
ENSG00000130726	-0.753615	5.49396e-88
ENSG00000090006	0.900065	7.4931e-88
ENSG00000143799	-0.677829	9.37742e-88
ENSG00000108561	-0.924599	1.36496e-87
ENSG00000100804	-2.10989	4.20272e-87
ENSG00000142669	1.02038	5.17358e-87
ENSG00000072501	-0.856241	7.46737e-87
ENSG00000142185	0.972639	1.10926e-86
ENSG00000166197	-0.775954	1.24633e-86
ENSG00000108106	-1.10405	1.42773e-86
ENSG00000013364	2.7871	3.13513e-86
ENSG00000126709	1.36683	4.69008e-86
ENSG00000167325	-1.06831	4.76507e-86
ENSG00000166803	-1.26641	4.84819e-86
ENSG00000128951	-1.21814	6.18311e-86
ENSG00000128050	-0.91305	7.40417e-86
ENSG00000104894	0.877613	1.0031e-85
ENSG00000205208	-1.56002	1.66498e-85
ENSG00000167123	1.32671	1.78433e-85
ENSG00000132780	-0.946999	2.68286e-85
ENSG00000144815	0.947157	3.97254e-85
ENSG00000178209	0.854241	5.79392e-85
ENSG00000163808	-1.29233	8.22856e-85
ENSG00000213614	0.95014	8.79228e-85
ENSG00000150681	1.68432	1.34119e-84
ENSG00000104824	-0.711754	1.5467e-84
ENSG00000167526	-0.602351	2.47608e-84
ENSG00000085117	1.98097	1.04864e-83
ENSG00000146670	-1.37856	1.08491e-83
ENSG00000196419	-0.761361	1.69414e-83
ENSG00000124207	-1.07786	1.86731e-83
ENSG00000187688	1.5499	2.12156e-83
ENSG00000109066	1.37622	8.02965e-83
ENSG00000083845	-0.665316	9.77046e-83
ENSG00000187498	2.68442	1.71579e-82
ENSG00000182158	0.849408	1.81305e-82
ENSG00000161016	-0.56928	2.24664e-82
ENSG00000162607	-0.970382	3.13569e-82
ENSG00000261371	1.13941	7.16726e-82
ENSG00000124795	-0.841462	9.83009e-82
ENSG00000117632	-0.808242	1.41148e-81
ENSG00000126759	2.90008	5.37166e-81
ENSG00000136997	-0.774693	8.43028e-81
ENSG00000198848	1.13628	8.41548e-81
ENSG00000162521	-0.720116	9.41178e-81
ENSG00000063177	-0.668456	1.02513e-80
ENSG00000198826	-1.3112	1.41725e-80
ENSG00000112306	-0.687439	2.00912e-80
ENSG00000197111	-0.691101	4.40337e-80
ENSG00000094916	-0.92562	5.24147e-80
ENSG00000177409	1.98494	8.23643e-80
ENSG00000100097	1.00893	1.18454e-79
ENSG00000166927	2.6427	1.76866e-79
ENSG00000196154	0.945252	1.85836e-79
ENSG00000197958	-0.646564	3.04031e-79
ENSG00000173207	-1.32277	3.24716e-79
ENSG00000062485	-0.846197	3.82292e-79
ENSG00000105202	-1.10584	4.20143e-79
ENSG00000123329	1.32873	8.38802e-79
ENSG00000158869	2.42959	1.72e-78
ENSG00000123338	0.69163	1.94763e-78
ENSG00000113013	-0.68917	5.2918e-78
ENSG00000130653	3.347	5.2753e-78
ENSG00000010404	1.23958	9.52448e-78
ENSG00000085840	-1.40477	1.03786e-76
ENSG00000188846	-0.677923	1.51596e-76
ENSG00000105186	-0.940276	2.18538e-76
ENSG00000186517	0.97604	3.61804e-76
ENSG00000104870	1.123	4.0361e-76
ENSG00000122966	-1.10898	4.13115e-76
ENSG00000148303	-0.530816	5.72687e-76
ENSG00000197253	0.943649	6.34745e-76
ENSG00000178202	-1.23027	8.13261e-76
ENSG00000179832	0.768361	9.09002e-76
ENSG00000168078	-1.81857	9.44924e-76
ENSG00000198242	-0.733066	1.05974e-75
ENSG00000138119	2.86895	1.31962e-75
ENSG00000158615	-0.984968	1.92717e-75
ENSG00000186468	-0.678983	2.51677e-75
ENSG00000198176	-0.607799	3.29917e-75
ENSG00000128340	0.889499	7.0012e-75
ENSG00000135506	0.768083	1.08469e-74
ENSG00000133657	-0.964085	1.98161e-74
ENSG00000172932	0.944955	1.99178e-74
ENSG00000242125	-1.00538	2.11417e-74
ENSG00000051128	0.889865	3.40614e-74
ENSG00000085999	-1.57796	4.49855e-74
ENSG00000111206	-1.0679	5.04504e-74
ENSG00000186792	1.99575	6.3702e-74
ENSG00000132334	1.44346	1.3578e-73
ENSG00000275568	-1.28625	5.30027e-73
ENSG00000110719	0.663083	7.58216e-73
ENSG00000081154	-0.940384	1.00702e-72
ENSG00000144713	-0.65165	1.23071e-72
ENSG00000130775	1.67993	1.48387e-72
ENSG00000165168	2.39015	1.60832e-72
ENSG00000084234	0.581928	1.85218e-72
ENSG00000138668	-0.743229	2.00038e-72
ENSG00000164754	-0.823525	2.49987e-72
ENSG00000065911	-0.872249	2.55507e-72
ENSG00000153187	-0.543125	4.81291e-72
ENSG00000070814	-1.32296	5.04483e-72
ENSG00000138757	-0.994369	1.17084e-71
ENSG00000120438	-0.691808	2.1625e-71
ENSG00000163346	1.29187	2.38293e-71
ENSG00000135451	-1.18297	2.64432e-71
ENSG00000003402	1.21154	3.17321e-71
ENSG00000273936	1.69866	9.42117e-71
ENSG00000158710	-0.647394	1.07874e-70
ENSG00000235067	-0.817823	5.34377e-70
ENSG00000147475	0.918964	5.74737e-70
ENSG00000184445	-0.935607	6.10413e-70
ENSG00000144554	-0.967736	6.57115e-70
ENSG00000172893	0.819914	8.21794e-70
ENSG00000122566	-0.566225	9.16218e-70
ENSG00000124614	-0.662434	1.29295e-69
ENSG00000232575	-0.81308	2.5684e-69
ENSG00000164109	-1.3033	5.24714e-69
ENSG00000092929	0.922022	5.27217e-69
ENSG00000136279	0.9381	6.601e-69
ENSG00000106462	-1.0923	1.16557e-68
ENSG00000120256	-1.59675	1.79004e-68
ENSG00000042493	0.772468	2.48826e-68
ENSG00000168488	-0.702936	2.54172e-68
ENSG00000224156	-0.828115	3.30527e-68
ENSG00000163399	-0.605121	4.48556e-68
ENSG00000167895	0.852046	4.52835e-68
ENSG00000114841	1.50629	4.82406e-68
ENSG00000251562	1.13243	8.27885e-68
ENSG00000010610	0.561669	9.86779e-68
ENSG00000262243	1.06538	1.26031e-67
ENSG00000105486	-1.1027	1.36881e-67
ENSG00000165732	-0.735207	1.64871e-67
ENSG00000171863	-0.718409	1.68106e-67
ENSG00000105372	-0.65431	3.60615e-67
ENSG00000233276	0.653413	3.89339e-67
ENSG00000151503	-0.985594	6.19896e-67
ENSG00000106682	-0.732377	7.71031e-67
ENSG00000033867	-1.01977	8.03769e-67
ENSG00000160957	-0.969058	8.71348e-67
ENSG00000013810	-0.727243	1.0627e-66
ENSG00000130827	1.24363	1.12111e-66
ENSG00000179091	-0.711856	1.25895e-66
ENSG00000105520	1.48216	1.28759e-66
ENSG00000213625	1.04908	1.75203e-66
ENSG00000232421	-0.873796	1.86371e-66
ENSG00000123091	1.28591	1.94916e-66
ENSG00000255717	-1.04103	5.0231e-66
ENSG00000186480	0.762931	5.75732e-66
ENSG00000111602	-1.05488	8.6335e-66
ENSG00000159388	2.53501	9.79679e-66
ENSG00000143321	-0.637088	1.16942e-65
ENSG00000188610	-1.64275	1.29222e-65
ENSG00000198755	-0.592205	1.88318e-65
ENSG00000240342	-0.826717	2.44368e-65
ENSG00000108055	-0.79956	2.64034e-65
ENSG00000166965	-1.27934	2.89061e-65
ENSG00000196550	-1.7428	1.15577e-64
ENSG00000100316	-0.459422	1.20367e-64
ENSG00000008988	-0.61035	1.37709e-64
ENSG00000025708	1.45587	1.521e-64
ENSG00000122952	-1.22819	1.53605e-64
ENSG00000175061	-0.559137	1.97594e-64
ENSG00000127586	-1.02792	2.85245e-64
ENSG00000196365	-0.646446	3.63809e-64
ENSG00000183311	-0.876978	4.38684e-64
ENSG00000118193	-1.02775	5.30376e-64
ENSG00000139514	-0.918666	5.40534e-64
ENSG00000197249	2.81381	5.69932e-64
ENSG00000092201	-0.695	5.80033e-64
ENSG00000122406	-0.589777	6.13803e-64
ENSG00000102054	-0.956773	6.21939e-64
ENSG00000167978	-0.546418	7.04308e-64
ENSG00000186918	-1.07167	1.08969e-63
ENSG00000113368	-0.822869	1.42993e-63
ENSG00000132591	-1.69096	1.44701e-63
ENSG00000151176	0.967069	2.15296e-63
ENSG00000132436	-1.26954	3.01519e-63
ENSG00000185624	0.449451	4.18596e-63
ENSG00000134308	-0.783181	4.34865e-63
ENSG00000142676	-0.518187	4.49663e-63
ENSG00000109971	-0.495595	4.86142e-63
ENSG00000185896	0.569861	5.2793e-63
ENSG00000171848	-0.894173	9.59059e-63
ENSG00000117394	-1.32843	1.2093e-62
ENSG00000170312	-1.14258	1.45599e-62
ENSG00000123360	1.28714	1.78144e-62
ENSG00000090621	-0.685874	2.77398e-62
ENSG00000142937	-0.465079	2.78608e-62
ENSG00000085511	-1.3355	3.00343e-62
ENSG00000106105	-0.686402	4.22143e-62
ENSG00000177663	0.949643	5.20764e-62
ENSG00000126602	-0.737621	7.55925e-62
ENSG00000137804	-0.943411	7.80925e-62
ENSG00000163655	-1.01177	9.69527e-62
ENSG00000139278	2.80463	1.0497e-61
ENSG00000162244	-0.481044	1.05159e-61
ENSG00000197632	0.912768	1.15159e-61
ENSG00000049239	0.949961	1.26177e-61
ENSG00000073910	1.48252	1.30921e-61
ENSG00000196262	-0.48929	1.44506e-61
ENSG00000092820	-1.03051	1.68037e-61
ENSG00000170581	1.07621	1.73781e-61
ENSG00000004478	-0.750925	2.1894e-61
ENSG00000139146	-1.74249	6.08413e-61
ENSG00000119335	-0.6004	6.41129e-61
ENSG00000077312	-1.01705	9.11637e-61
ENSG00000136942	-0.652073	1.12466e-60
ENSG00000125648	0.856019	1.14614e-60
ENSG00000174839	-1.51523	1.15636e-60
ENSG00000089639	0.926339	2.09817e-60
ENSG00000126261	-0.903085	3.23455e-60
ENSG00000177600	-0.602232	3.47835e-60
ENSG00000127415	1.05615	3.50206e-60
ENSG00000071794	-0.816394	3.96203e-60
ENSG00000144677	-1.76628	4.75789e-60
ENSG00000125944	-0.736629	7.42879e-60
ENSG00000117385	0.772317	8.00007e-60
ENSG00000106263	-0.583996	1.02484e-59
ENSG00000135404	0.871239	1.11017e-59
ENSG00000121152	-1.30681	1.21861e-59
ENSG00000051341	-1.26428	1.93987e-59
ENSG00000107819	1.11184	2.25858e-59
ENSG00000167658	-0.402457	2.36198e-59
ENSG00000156261	-0.708562	2.94537e-59
ENSG00000105640	-0.560028	4.12302e-59
ENSG00000176208	-1.31685	5.52743e-59
ENSG00000170266	0.696444	6.15878e-59
ENSG00000099901	-1.07013	6.44673e-59
ENSG00000000938	1.8264	6.50065e-59
ENSG00000184602	1.22764	8.8269e-59
ENSG00000198901	-0.875671	5.2664e-58
ENSG00000189091	-0.67115	6.29453e-58
ENSG00000107551	1.00031	9.49805e-58
ENSG00000215021	-0.811793	1.03127e-57
ENSG00000152291	0.573872	1.09358e-57
ENSG00000100941	-0.772407	1.22151e-57
ENSG00000109674	-1.58946	1.56617e-57
ENSG00000110958	-0.717449	2.44826e-57
ENSG00000084774	-0.774411	3.24044e-57
ENSG00000035928	-1.0076	3.30351e-57
ENSG00000124942	1.26082	3.38602e-57
ENSG00000133048	1.18188	4.96931e-57
ENSG00000068697	1.15369	6.14347e-57
ENSG00000105011	-1.2329	8.67548e-57
ENSG00000089157	-0.51598	9.12258e-57
ENSG00000100365	1.12714	1.25363e-56
ENSG00000237945	1.56787	1.37949e-56
ENSG00000107581	-0.590745	1.49848e-56
ENSG00000114480	-1.09127	2.27338e-56
ENSG00000133706	-0.660943	2.40294e-56
ENSG00000079246	-0.677634	3.1119e-56
ENSG00000117155	-1.45489	3.63748e-56
ENSG00000119403	-0.786385	4.08537e-56
ENSG00000205609	-0.801197	4.61547e-56
ENSG00000182473	0.894881	4.75684e-56
ENSG00000086232	-0.771453	4.83285e-56
ENSG00000132341	-0.595214	6.07521e-56
ENSG00000157456	-1.24537	6.20615e-56
ENSG00000159399	-0.669431	7.82431e-56
ENSG00000095319	-0.761365	1.02227e-55
ENSG00000100242	0.636655	1.29116e-55
ENSG00000273673	-0.683212	1.39473e-55
ENSG00000099783	-0.604121	1.48173e-55
ENSG00000138326	-0.572081	1.7338e-55
ENSG00000117650	-1.33413	1.86191e-55
ENSG00000166881	-1.00236	1.91204e-55
ENSG00000237550	-0.683922	2.13287e-55
ENSG00000112029	-1.33105	2.19304e-55
ENSG00000119969	-1.25532	2.41666e-55
ENSG00000130066	1.34344	2.96063e-55
ENSG00000166123	-1.00773	3.4438e-55
ENSG00000101361	-0.789501	4.17448e-55
ENSG00000146192	3.25176	6.03468e-55
ENSG00000116221	-0.772748	7.073e-55
ENSG00000164649	-0.772007	7.09396e-55
ENSG00000140199	1.63969	1.1658e-54
ENSG00000166483	-1.23092	1.47689e-54
ENSG00000119285	-0.674983	2.55201e-54
ENSG00000138160	-0.949369	2.5824e-54
ENSG00000135476	-0.953295	3.5406e-54
ENSG00000142534	-0.488044	3.9077e-54
ENSG00000126457	-0.867265	4.18413e-54
ENSG00000150093	0.661235	4.32746e-54
ENSG00000070081	-0.832699	4.47904e-54
ENSG00000149311	0.677544	4.60373e-54
ENSG00000174444	-0.513803	5.42319e-54
ENSG00000198034	-0.525166	5.93676e-54
ENSG00000030066	-0.805638	6.80701e-54
ENSG00000136156	0.715649	7.27012e-54
ENSG00000167986	-0.666778	8.75255e-54
ENSG00000109606	-0.649959	9.29502e-54
ENSG00000137807	-1.27071	1.10372e-53
ENSG00000109805	-1.14563	1.14088e-53
ENSG00000071626	-0.608676	1.3232e-53
ENSG00000188157	0.536631	1.34635e-53
ENSG00000163682	-0.654064	1.4404e-53
ENSG00000184730	1.15998	2.89164e-53
ENSG00000131389	0.719271	2.94243e-53
ENSG00000135821	-0.535051	3.15219e-53
ENSG00000164045	-1.26889	3.61986e-53
ENSG00000110696	-1.04704	3.76765e-53
ENSG00000187741	-0.85557	3.81027e-53
ENSG00000144746	0.859608	4.079e-53
ENSG00000116062	-1.00119	6.11814e-53
ENSG00000164466	-1.0202	8.39229e-53
ENSG00000137700	-1.17219	8.61804e-53
ENSG00000205937	-0.683345	9.10074e-53
ENSG00000276550	0.65209	1.07161e-52
ENSG00000147140	-0.581127	1.38128e-52
ENSG00000155380	-0.83392	1.57171e-52
ENSG00000137876	-0.99482	1.6358e-52
ENSG00000071564	-0.723424	1.89151e-52
ENSG00000117593	-0.891738	3.61874e-52
ENSG00000167747	-1.17058	4.12283e-52
ENSG00000100368	1.41025	6.2302e-52
ENSG00000086598	-0.87233	6.48554e-52
ENSG00000263513	-1.81767	9.38828e-52
ENSG00000111640	-0.41391	1.14362e-51
ENSG00000135316	-0.606236	1.29115e-51
ENSG00000153044	-1.60814	1.49073e-51
ENSG00000121892	-0.631193	2.27442e-51
ENSG00000018510	-0.721427	2.31212e-51
ENSG00000007237	0.76113	2.49846e-51
ENSG00000179051	-0.518343	3.74407e-51
ENSG00000096063	-0.924963	4.68068e-51
ENSG00000197930	-0.799185	5.92431e-51
ENSG00000188559	0.944102	5.99973e-51
ENSG00000186407	5.17439	6.26352e-51
ENSG00000130429	0.600899	7.34217e-51
ENSG00000229684	-0.704758	7.36613e-51
ENSG00000197622	0.754841	9.0015e-51
ENSG00000206561	1.32988	9.18708e-51
ENSG00000011021	0.990146	1.32687e-50
ENSG00000171490	-0.794957	1.54986e-50
ENSG00000076382	-0.849877	2.58839e-50
ENSG00000204054	1.08177	4.47403e-50
ENSG00000154760	-1.00637	4.64543e-50
ENSG00000276701	-0.747219	5.11982e-50
ENSG00000254470	0.95886	6.25007e-50
ENSG00000114268	-0.910145	6.37832e-50
ENSG00000166226	-0.732862	8.16816e-50
ENSG00000155189	-1.07417	8.20529e-50
ENSG00000166037	-1.05894	8.52456e-50
ENSG00000126216	-0.69633	8.87801e-50
ENSG00000139734	-1.31762	9.73172e-50
ENSG00000274536	1.71147	1.04212e-49
ENSG00000138778	-1.13585	1.21368e-49
ENSG00000168496	-1.03872	1.2414e-49
ENSG00000260032	0.615457	1.49415e-49
ENSG00000132507	-0.57044	1.84343e-49
ENSG00000101974	-1.28014	2.90317e-49
ENSG00000171456	-0.567866	3.13029e-49
ENSG00000076944	0.920528	3.20219e-49
ENSG00000240972	-0.752617	3.21038e-49
ENSG00000164611	-1.20394	3.25224e-49
ENSG00000130204	-0.847519	3.69306e-49
ENSG00000127483	-0.52146	3.83648e-49
ENSG00000135363	0.917656	4.74015e-49
ENSG00000129566	1.1899	4.77248e-49
ENSG00000105323	-0.538568	5.21385e-49
ENSG00000142541	-0.442145	5.62159e-49
ENSG00000276371	-1.69913	5.67656e-49
ENSG00000184897	-0.678161	5.82327e-49
ENSG00000137154	-0.495149	6.03245e-49
ENSG00000106211	-0.635481	6.25673e-49
ENSG00000101346	-0.564478	9.2379e-49
ENSG00000101336	0.592718	1.08769e-48
ENSG00000116830	-0.849435	1.72028e-48
ENSG00000225217	3.60667	2.03943e-48
ENSG00000159131	-0.730601	2.05028e-48
ENSG00000116701	1.71564	2.38896e-48
ENSG00000118495	-1.34179	2.49984e-48
ENSG00000134690	-1.01374	2.50192e-48
ENSG00000158828	1.5058	5.94599e-48
ENSG00000166816	4.36537	6.03051e-48
ENSG00000143621	-0.68091	6.30015e-48
ENSG00000165458	0.607306	6.49467e-48
ENSG00000161960	-0.62187	8.233e-48
ENSG00000179532	1.11963	8.42989e-48
ENSG00000189159	-1.42328	9.59193e-48
ENSG00000066294	1.2587	1.00567e-47
ENSG00000147604	-0.479033	1.36131e-47
ENSG00000112081	-0.640089	2.47405e-47
ENSG00000138363	-0.868971	2.86439e-47
ENSG00000111669	-0.511829	3.02423e-47
ENSG00000116350	-0.758908	3.29686e-47
ENSG00000143179	-0.841882	4.08337e-47
ENSG00000161970	-0.535283	4.4677e-47
ENSG00000163932	0.720105	6.59626e-47
ENSG00000084090	-0.681698	6.81808e-47
ENSG00000145741	-0.62486	7.23234e-47
ENSG00000165304	-1.29152	8.80588e-47
ENSG00000136111	-1.30254	9.33058e-47
ENSG00000114942	-0.623106	9.63437e-47
ENSG00000131469	-0.567116	9.82875e-47
ENSG00000108946	0.572263	1.00653e-46
ENSG00000128595	-0.890393	1.21712e-46
ENSG00000204791	1.69485	1.44827e-46
ENSG00000165655	-1.28908	1.58063e-46
ENSG00000177733	-0.638093	1.73557e-46
ENSG00000135829	-0.597593	1.9255e-46
ENSG00000177084	-0.737267	2.50693e-46
ENSG00000204628	-0.476756	2.69908e-46
ENSG00000183207	-0.719471	2.84329e-46
ENSG00000168003	-0.755009	3.53272e-46
ENSG00000179262	-0.84269	4.40128e-46
ENSG00000110107	-0.734124	4.57891e-46
ENSG00000163781	-0.795539	4.68138e-46
ENSG00000169750	-0.866505	4.84748e-46
ENSG00000196743	0.684373	4.89236e-46
ENSG00000089009	-0.479509	5.11069e-46
ENSG00000148180	1.3589	5.36511e-46
ENSG00000165480	-1.39058	5.76887e-46
ENSG00000163918	-1.30481	6.29582e-46
ENSG00000130255	-0.690959	7.73288e-46
ENSG00000136450	-0.549355	7.92147e-46
ENSG00000176619	-0.822904	8.97753e-46
ENSG00000279117	1.4845	1.24968e-45
ENSG00000167085	-0.816579	1.37498e-45
ENSG00000168071	0.742725	1.74992e-45
ENSG00000120699	-0.997409	2.02594e-45
ENSG00000130741	-0.610099	2.77409e-45
ENSG00000167670	-1.07203	2.9494e-45
ENSG00000075420	0.873798	4.25284e-45
ENSG00000163468	-0.54909	4.28527e-45
ENSG00000184110	-0.694838	5.02398e-45
ENSG00000153107	-0.76064	6.30461e-45
ENSG00000138182	-1.00561	7.13028e-45
ENSG00000196295	0.99429	7.65741e-45
ENSG00000079616	-0.958598	8.16266e-45
ENSG00000137496	1.90495	9.51064e-45
ENSG00000149212	2.13218	9.56255e-45
ENSG00000206053	-0.976015	1.00051e-44
ENSG00000164163	-0.769605	1.14555e-44
ENSG00000115484	-0.763394	1.14926e-44
ENSG00000196715	-0.741095	1.6031e-44
ENSG00000090273	-0.831957	2.1727e-44
ENSG00000173442	0.813909	2.18159e-44
ENSG00000132510	0.961815	2.24566e-44
ENSG00000106628	-0.6702	2.92241e-44
ENSG00000087269	-0.830835	3.10924e-44
ENSG00000178999	-1.18622	3.96915e-44
ENSG00000115758	-0.661775	4.33432e-44
ENSG00000148308	-0.833636	4.89054e-44
ENSG00000278229	-0.612302	5.87573e-44
ENSG00000119899	1.2459	8.81722e-44
ENSG00000163946	-0.644558	1.0276e-43
ENSG00000065978	-0.421825	1.07424e-43
ENSG00000265808	0.790611	1.17505e-43
ENSG00000244682	3.32172	1.18856e-43
ENSG00000148843	-0.670023	1.19837e-43
ENSG00000186185	-1.03899	1.38004e-43
ENSG00000166012	-0.879719	1.62595e-43
ENSG00000172009	-0.876017	1.78368e-43
ENSG00000142731	-1.19991	1.84013e-43
ENSG00000049449	-1.31076	1.89373e-43
ENSG00000186193	-0.85812	1.92433e-43
ENSG00000074706	1.8738	2.10807e-43
ENSG00000216490	0.996169	2.18713e-43
ENSG00000103995	-1.25947	2.6948e-43
ENSG00000100055	1.33058	2.84726e-43
ENSG00000048828	-0.590618	3.03626e-43
ENSG00000100767	1.34874	4.19685e-43
ENSG00000167996	0.68493	4.7457e-43
ENSG00000113407	-0.75535	5.51182e-43
ENSG00000147224	-1.18491	5.83616e-43
ENSG00000100201	0.389752	5.9049e-43
ENSG00000182774	-0.574462	5.91355e-43
ENSG00000169180	-0.540505	7.98312e-43
ENSG00000188452	-1.01822	7.97528e-43
ENSG00000071082	-0.502325	8.06233e-43
ENSG00000053372	-0.946215	8.3205e-43
ENSG00000185818	-1.26666	1.00218e-42
ENSG00000090889	-1.07419	1.04848e-42
ENSG00000097021	-1.09468	1.05646e-42
ENSG00000134419	-0.570708	1.0634e-42
ENSG00000127564	-1.04924	1.06992e-42
ENSG00000050438	2.05021	1.07952e-42
ENSG00000122026	-0.567654	1.85085e-42
ENSG00000261236	-0.676759	2.25291e-42
ENSG00000138430	-0.708228	2.27022e-42
ENSG00000179750	-0.956907	2.29338e-42
ENSG00000186583	2.0598	2.62481e-42
ENSG00000163950	-0.8034	2.76881e-42
ENSG00000183019	1.20166	2.81006e-42
ENSG00000114391	-0.533544	3.02071e-42
ENSG00000010322	0.614754	3.07917e-42
ENSG00000136628	-0.501389	3.1589e-42
ENSG00000104805	0.736122	3.27835e-42
ENSG00000123374	-1.02986	3.42497e-42
ENSG00000149554	-1.247	4.15093e-42
ENSG00000125304	0.570523	5.26556e-42
ENSG00000135624	-0.620576	5.38664e-42
ENSG00000101003	-1.063	5.74106e-42
ENSG00000123485	-1.17758	5.92308e-42
ENSG00000121774	-0.590178	5.99712e-42
ENSG00000158825	1.32852	6.52385e-42
ENSG00000260565	1.68549	6.51504e-42
ENSG00000121691	0.502502	6.91446e-42
ENSG00000169231	1.22504	7.62861e-42
ENSG00000146731	-0.56095	9.16683e-42
ENSG00000183684	-0.96391	9.16052e-42
ENSG00000107833	-1.31846	9.25671e-42
ENSG00000094804	-1.3106	9.77144e-42
ENSG00000136720	-0.744458	9.83294e-42
ENSG00000111716	-0.522183	1.00496e-41
ENSG00000137822	-1.13108	1.96212e-41
ENSG00000055070	-0.802824	2.61071e-41
ENSG00000266714	1.41402	3.11161e-41
ENSG00000101412	-1.33536	3.17327e-41
ENSG00000213585	-0.643813	3.28348e-41
ENSG00000180198	-0.638867	3.55443e-41
ENSG00000119326	-1.1401	5.05235e-41
ENSG00000114853	1.6028	5.90707e-41
ENSG00000105514	1.35835	7.03197e-41
ENSG00000125970	-0.781373	7.58259e-41
ENSG00000134294	-0.655014	9.26006e-41
ENSG00000126787	-1.16747	9.46226e-41
ENSG00000166311	1.70546	1.02951e-40
ENSG00000154473	-0.708919	1.26854e-40
ENSG00000005022	-0.603745	1.43711e-40
ENSG00000123473	-0.985147	1.70884e-40
ENSG00000169136	-1.26721	1.70819e-40
ENSG00000010818	-1.3076	1.89339e-40
ENSG00000227039	2.54709	2.05834e-40
ENSG00000175215	-0.636227	2.11074e-40
ENSG00000114626	1.53411	2.12774e-40
ENSG00000178035	-0.561832	2.28172e-40
ENSG00000183255	0.551398	2.4931e-40
ENSG00000198837	0.60953	2.8119e-40
ENSG00000113569	-0.829942	4.08287e-40
ENSG00000135446	-0.699442	4.5608e-40
ENSG00000071539	-1.15224	4.60672e-40
ENSG00000084463	-0.865328	4.74311e-40
ENSG00000196531	-0.496497	5.201e-40
ENSG00000125089	1.21938	5.79532e-40
ENSG00000135926	1.10578	5.79777e-40
ENSG00000111445	-1.26674	6.80248e-40
ENSG00000215784	-1.66507	6.96179e-40
ENSG00000111897	0.780625	7.89233e-40
ENSG00000092199	-0.481497	8.17945e-40
ENSG00000197785	-0.683296	8.29968e-40
ENSG00000121057	-0.955558	1.11869e-39
ENSG00000171793	-0.881191	1.19134e-39
ENSG00000175643	-1.46535	1.19136e-39
ENSG00000214655	1.00641	1.22471e-39
ENSG00000123213	-0.664963	1.52394e-39
ENSG00000117000	-0.909144	2.14244e-39
ENSG00000228716	-0.730932	2.31976e-39
ENSG00000233927	-0.675187	2.55659e-39
ENSG00000189339	0.530959	2.58372e-39
ENSG00000133226	-0.488105	2.7377e-39
ENSG00000196405	1.16733	3.82306e-39
ENSG00000138413	0.511938	4.54218e-39
ENSG00000092470	-1.18006	5.83311e-39
ENSG00000099942	-0.697871	7.42289e-39
ENSG00000153207	-0.757691	7.74577e-39
ENSG00000161800	-1.00117	8.6394e-39
ENSG00000163714	-0.572805	8.81488e-39
ENSG00000185862	1.2999	9.14711e-39
ENSG00000111371	-0.563972	1.02764e-38
ENSG00000174371	-1.40498	1.03229e-38
ENSG00000214706	-0.689625	1.07326e-38
ENSG00000139496	-0.779182	1.09481e-38
ENSG00000178921	-0.771136	1.11497e-38
ENSG00000138760	0.783847	1.18984e-38
ENSG00000135372	-0.725953	1.20538e-38
ENSG00000113649	-0.699331	1.22651e-38
ENSG00000115541	-0.926231	1.25106e-38
ENSG00000084754	-0.42828	1.30001e-38
ENSG00000122140	-0.914823	1.35369e-38
ENSG00000101444	-0.584164	1.41383e-38
ENSG00000153561	-0.800784	1.45778e-38
ENSG00000122122	0.947268	1.48619e-38
ENSG00000072571	-0.918551	1.96534e-38
ENSG00000140368	1.15881	2.07625e-38
ENSG00000091527	-0.639506	2.3144e-38
ENSG00000021355	0.616414	2.37661e-38
ENSG00000102144	-0.435257	2.82987e-38
ENSG00000130713	-1.07607	2.96659e-38
ENSG00000142892	-1.25323	3.33711e-38
ENSG00000111142	-0.727124	3.4338e-38
ENSG00000167965	-0.816175	3.58785e-38
ENSG00000108654	0.465433	4.32008e-38
ENSG00000108298	-0.419245	4.34539e-38
ENSG00000111581	-0.8838	4.58555e-38
ENSG00000171777	2.00065	4.6743e-38
ENSG00000126264	1.62893	5.40568e-38
ENSG00000141425	-0.957697	9.0682e-38
ENSG00000124783	-0.602483	9.1592e-38
ENSG00000152193	-1.06677	9.62169e-38
ENSG00000197299	-1.1555	1.01289e-37
ENSG00000065427	-0.673198	1.01561e-37
ENSG00000102032	1.65832	1.03607e-37
ENSG00000106070	-0.59552	1.12691e-37
ENSG00000116984	-0.769917	1.18665e-37
ENSG00000117862	-0.94515	1.27304e-37
ENSG00000205339	-0.624362	1.30476e-37
ENSG00000185104	-0.990323	1.46831e-37
ENSG00000117682	1.01786	1.52014e-37
ENSG00000198056	-1.37139	1.56612e-37
ENSG00000167508	0.903836	1.65463e-37
ENSG00000103066	1.27036	1.88628e-37
ENSG00000089820	0.65687	2.12702e-37
ENSG00000276053	1.26301	2.17662e-37
ENSG00000229117	-0.513867	2.85025e-37
ENSG00000128708	-0.698912	3.07331e-37
ENSG00000163803	3.19194	3.47558e-37
ENSG00000155506	-0.548969	3.79444e-37
ENSG00000145220	-1.00594	3.88294e-37
ENSG00000075618	0.725543	4.01361e-37
ENSG00000085872	-0.743876	4.12756e-37
ENSG00000143549	-0.536715	4.91608e-37
ENSG00000012048	-0.93321	5.07537e-37
ENSG00000088854	1.67581	5.5132e-37
ENSG00000124789	-0.762742	5.52396e-37
ENSG00000072694	2.27561	6.55374e-37
ENSG00000014138	-1.154	6.73474e-37
ENSG00000135636	1.82102	7.16766e-37
ENSG00000130826	-0.799095	7.5591e-37
ENSG00000184661	-1.07324	7.77595e-37
ENSG00000143228	-1.05073	9.22687e-37
ENSG00000243696	1.53941	9.50776e-37
ENSG00000196189	1.06477	9.76425e-37
ENSG00000253293	-0.7662	1.00878e-36
ENSG00000224078	0.953287	1.02143e-36
ENSG00000166888	0.610233	1.07237e-36
ENSG00000121060	-0.691427	1.1717e-36
ENSG00000104889	-1.15639	1.21572e-36
ENSG00000137166	-0.857164	1.29277e-36
ENSG00000092853	-1.04761	1.36741e-36
ENSG00000100353	-0.587055	1.46155e-36
ENSG00000049541	-1.13829	1.76878e-36
ENSG00000100823	-0.680298	1.90998e-36
ENSG00000274257	0.786988	2.16945e-36
ENSG00000149925	-0.399086	2.27671e-36
ENSG00000093009	-1.24668	2.30689e-36
ENSG00000035499	-1.21462	2.60704e-36
ENSG00000176919	2.03158	3.32738e-36
ENSG00000188994	-0.824693	3.33588e-36
ENSG00000051523	0.558504	3.48986e-36
ENSG00000077514	-0.894797	3.50123e-36
ENSG00000118181	-0.57419	3.71999e-36
ENSG00000197956	0.797854	4.15613e-36
ENSG00000112742	-1.15884	4.18578e-36
ENSG00000088205	-0.78388	4.37804e-36
ENSG00000129173	-1.01175	4.84661e-36
ENSG00000141456	-0.83997	4.85065e-36
ENSG00000166986	-0.614457	5.03165e-36
ENSG00000182899	-0.609413	5.27978e-36
ENSG00000063046	-0.457307	5.39493e-36
ENSG00000184575	-0.493516	5.6588e-36
ENSG00000163872	-0.776203	6.57413e-36
ENSG00000090861	-0.529066	6.73528e-36
ENSG00000165119	-0.427809	6.79562e-36
ENSG00000125166	-0.745661	7.04266e-36
ENSG00000145425	-0.431913	7.06887e-36
ENSG00000258227	1.11847	7.39637e-36
ENSG00000167900	-1.13982	7.79634e-36
ENSG00000125107	-0.477336	8.93879e-36
ENSG00000130707	-0.717256	9.06583e-36
ENSG00000160326	2.07944	1.03724e-35
ENSG00000116161	-0.721979	1.04506e-35
ENSG00000152795	-0.494036	1.13164e-35
ENSG00000110047	0.856238	1.19445e-35
ENSG00000168476	-0.691169	1.37086e-35
ENSG00000124532	-1.25299	1.40745e-35
ENSG00000152818	-0.81777	1.5987e-35
ENSG00000196591	-0.678042	1.91507e-35
ENSG00000188807	-0.817376	1.99996e-35
ENSG00000197102	0.463283	2.27926e-35
ENSG00000065548	-0.65048	2.50252e-35
ENSG00000274110	1.23276	2.71594e-35
ENSG00000065328	-1.44322	2.76286e-35
ENSG00000136108	-0.627323	2.79067e-35
ENSG00000122034	-0.659154	2.85176e-35
ENSG00000071553	0.687639	3.13455e-35
ENSG00000112984	-1.04035	3.41886e-35
ENSG00000087586	-1.03429	3.47243e-35
ENSG00000095002	-0.889535	3.92923e-35
ENSG00000102572	-0.615403	4.46915e-35
ENSG00000169403	0.92656	4.64308e-35
ENSG00000188486	-0.730501	4.64079e-35
ENSG00000278154	1.21667	5.17307e-35
ENSG00000105404	1.11116	5.47096e-35
ENSG00000115241	-0.706716	5.88975e-35
ENSG00000091651	-1.3183	7.63183e-35
ENSG00000139921	-0.879732	9.65657e-35
ENSG00000066279	-0.878779	9.72348e-35
ENSG00000162337	-0.956265	9.9067e-35
ENSG00000148840	-0.711568	1.22956e-34
ENSG00000189343	-0.92147	1.23972e-34
ENSG00000196547	0.603288	1.2547e-34
ENSG00000213160	-1.40671	1.31975e-34
ENSG00000114686	-0.794532	1.34852e-34
ENSG00000026025	0.372976	1.52874e-34
ENSG00000227502	1.32806	2.06715e-34
ENSG00000134802	-0.609403	2.14386e-34
ENSG00000167005	-0.634176	2.27593e-34
ENSG00000101160	0.66464	2.35238e-34
ENSG00000124571	-0.633233	2.38041e-34
ENSG00000239900	-0.787459	2.553e-34
ENSG00000188549	1.33574	2.57751e-34
ENSG00000136104	-0.692951	2.77351e-34
ENSG00000097046	-1.02756	3.48968e-34
ENSG00000110700	-0.505866	3.52223e-34
ENSG00000156508	-0.325247	3.57878e-34
ENSG00000143947	-0.500496	3.9129e-34
ENSG00000168439	-0.633451	4.11806e-34
ENSG00000128059	-1.02484	4.13861e-34
ENSG00000247077	-0.805622	4.15022e-34
ENSG00000204103	4.51079	4.65109e-34
ENSG00000071967	0.83709	6.13974e-34
ENSG00000180871	1.48861	6.39825e-34
ENSG00000076248	-1.00379	6.53619e-34
ENSG00000105197	-0.868014	7.28631e-34
ENSG00000136270	-0.612577	7.8357e-34
ENSG00000171860	2.77468	8.41422e-34
ENSG00000102547	1.07509	8.47135e-34
ENSG00000196126	1.40255	8.64321e-34
ENSG00000145907	-0.554719	8.67169e-34
ENSG00000175334	-0.880048	9.22675e-34
ENSG00000197728	-0.518712	1.15507e-33
ENSG00000169230	-0.724327	1.22395e-33
ENSG00000198554	-1.09895	1.28873e-33
ENSG00000166598	-0.483196	1.3312e-33
ENSG00000185432	1.36076	1.60514e-33
ENSG00000136699	-0.683471	1.83363e-33
ENSG00000131153	-1.38149	1.92512e-33
ENSG00000260528	1.17498	2.1162e-33
ENSG00000115738	1.03086	2.39237e-33
ENSG00000175792	-0.871399	2.52251e-33
ENSG00000132383	-0.595852	2.78064e-33
ENSG00000118816	-0.53766	3.06056e-33
ENSG00000214826	-1.10988	3.35973e-33
ENSG00000049245	0.758322	4.1855e-33
ENSG00000107130	-1.28135	4.23503e-33
ENSG00000198522	-1.10743	4.30752e-33
ENSG00000119655	0.597646	5.53749e-33
ENSG00000141526	0.429575	5.84983e-33
ENSG00000132382	-0.667104	7.24236e-33
ENSG00000106991	0.57127	8.09739e-33
ENSG00000100380	-0.583517	8.30164e-33
ENSG00000183688	0.680249	8.70017e-33
ENSG00000138398	-0.787296	9.80452e-33
ENSG00000196502	0.885865	1.03803e-32
ENSG00000115875	-0.602691	1.18341e-32
ENSG00000111247	-1.13952	1.28715e-32
ENSG00000110955	-0.399304	1.29453e-32
ENSG00000155307	2.57225	1.5002e-32
ENSG00000011376	-1.04077	1.537e-32
ENSG00000127022	-0.389041	1.53896e-32
ENSG00000153029	0.870445	1.82638e-32
ENSG00000138796	-0.830744	1.86866e-32
ENSG00000163513	0.889748	1.88729e-32
ENSG00000105492	1.08768	1.93758e-32
ENSG00000186635	0.575063	2.53621e-32
ENSG00000177192	-0.799427	2.60304e-32
ENSG00000105373	-0.536469	2.87007e-32
ENSG00000168411	-0.821725	3.0811e-32
ENSG00000075399	1.47451	3.22835e-32
ENSG00000129467	2.27368	3.76685e-32
ENSG00000011052	-0.868573	4.03958e-32
ENSG00000147274	-0.526374	4.45855e-32
ENSG00000166928	3.71953	5.25156e-32
ENSG00000052802	0.926479	5.4e-32
ENSG00000132361	-0.521202	5.51113e-32
ENSG00000103313	2.76072	5.5637e-32
ENSG00000189362	-1.21975	5.75059e-32
ENSG00000197471	0.478223	5.94829e-32
ENSG00000182670	0.514014	6.01115e-32
ENSG00000164151	-0.751728	6.85032e-32
ENSG00000175489	2.0336	7.36761e-32
ENSG00000143622	1.13837	7.3986e-32
ENSG00000147403	-0.416959	7.41391e-32
ENSG00000167695	-1.28066	7.61951e-32
ENSG00000184743	-0.638702	8.01095e-32
ENSG00000132182	-0.368739	8.428e-32
ENSG00000118482	-0.785307	9.01763e-32
ENSG00000131668	0.87948	9.67326e-32
ENSG00000175063	-1.27744	9.78427e-32
ENSG00000233450	-1.36352	1.03569e-31
ENSG00000166441	-0.399655	1.10191e-31
ENSG00000145476	0.782767	1.14178e-31
ENSG00000132744	-2.14904	1.16456e-31
ENSG00000278415	4.13834	1.18882e-31
ENSG00000100522	-1.12759	1.22794e-31
ENSG00000198925	0.674192	1.31187e-31
ENSG00000083799	0.99535	1.3425e-31
ENSG00000130382	-0.681907	1.46674e-31
ENSG00000173320	1.49296	1.52412e-31
ENSG00000126003	-0.532774	1.54437e-31
ENSG00000127084	1.16718	1.6078e-31
ENSG00000118515	1.73555	1.61952e-31
ENSG00000160117	-0.882458	1.66255e-31
ENSG00000173531	1.26506	1.92528e-31
ENSG00000231825	-0.883286	1.96165e-31
ENSG00000196187	0.858127	2.54574e-31
ENSG00000083635	-1.47069	2.73383e-31
ENSG00000105376	2.0142	2.81499e-31
ENSG00000136810	-0.647466	2.99536e-31
ENSG00000254415	1.50516	3.04567e-31
ENSG00000108953	-0.620795	3.06097e-31
ENSG00000129003	0.498717	3.60179e-31
ENSG00000067704	-0.554738	3.91654e-31
ENSG00000160208	-0.549124	3.97645e-31
ENSG00000143612	-0.519304	4.58192e-31
ENSG00000167702	0.615344	4.64366e-31
ENSG00000156017	-1.25093	6.14435e-31
ENSG00000167553	-0.45673	6.15785e-31
ENSG00000136824	-0.692958	6.49873e-31
ENSG00000119139	-0.788491	6.57264e-31
ENSG00000188529	-0.483954	7.11102e-31
ENSG00000110446	1.6743	7.26584e-31
ENSG00000159259	-1.18554	8.23021e-31
ENSG00000169442	3.86831	1.04775e-30
ENSG00000167850	2.09497	1.35707e-30
ENSG00000134602	-0.740234	1.39734e-30
ENSG00000138964	0.612479	1.60711e-30
ENSG00000205593	1.4162	1.69298e-30
ENSG00000101911	-1.01352	2.05385e-30
ENSG00000064547	0.896065	2.44662e-30
ENSG00000197530	0.690285	2.54633e-30
ENSG00000103423	-1.16528	2.59194e-30
ENSG00000130024	-0.678886	3.05231e-30
ENSG00000221983	-0.40677	3.11525e-30
ENSG00000188229	-0.460288	3.32725e-30
ENSG00000162063	-0.743057	3.35162e-30
ENSG00000266412	0.584904	3.48938e-30
ENSG00000139178	1.33493	3.70628e-30
ENSG00000134824	0.444806	3.87137e-30
ENSG00000132153	-0.591931	3.93134e-30
ENSG00000138658	-1.00285	3.92759e-30
ENSG00000165283	-0.696625	4.37423e-30
ENSG00000182481	-0.564574	4.68868e-30
ENSG00000128567	-0.751553	5.03745e-30
ENSG00000077348	-1.15707	5.07674e-30
ENSG00000274474	-0.556842	6.37856e-30
ENSG00000006634	-1.09556	6.64612e-30
ENSG00000104408	-0.442446	6.91055e-30
ENSG00000131374	-0.663322	7.10771e-30
ENSG00000133872	0.506239	7.3963e-30
ENSG00000125691	-0.429709	7.95461e-30
ENSG00000145592	-0.577228	8.91692e-30
ENSG00000064393	0.816749	9.00213e-30
ENSG00000137812	-0.699884	9.44578e-30
ENSG00000198586	-0.995592	1.06065e-29
ENSG00000054277	-0.930606	1.08809e-29
ENSG00000214176	1.09538	1.22163e-29
ENSG00000106153	-0.443807	1.22774e-29
ENSG00000087266	0.502343	1.23546e-29
ENSG00000175482	1.20123	1.69405e-29
ENSG00000164687	-0.955975	1.97156e-29
ENSG00000119943	2.43882	2.00331e-29
ENSG00000273594	-0.588089	2.24353e-29
ENSG00000278550	2.68875	2.36611e-29
ENSG00000115866	-0.628095	2.47024e-29
ENSG00000085719	-1.28171	2.76952e-29
ENSG00000154222	0.717548	2.83549e-29
ENSG00000080345	-0.602515	2.9121e-29
ENSG00000161847	-0.734101	3.01271e-29
ENSG00000243678	-0.572378	3.13574e-29
ENSG00000124067	1.25782	3.19225e-29
ENSG00000067225	-0.323551	3.24899e-29
ENSG00000135919	-0.940507	3.48642e-29
ENSG00000180398	-0.65164	3.64092e-29
ENSG00000077935	-1.29854	3.73378e-29
ENSG00000146701	-0.458881	3.88015e-29
ENSG00000134758	-0.873371	3.90739e-29
ENSG00000180776	-0.821992	3.97444e-29
ENSG00000145901	-0.824842	4.03999e-29
ENSG00000146828	0.726907	4.09384e-29
ENSG00000175274	0.61849	4.13475e-29
ENSG00000161638	-0.499949	4.44325e-29
ENSG00000163867	0.781303	4.5809e-29
ENSG00000167552	0.612968	4.59309e-29
ENSG00000074855	0.907383	4.90072e-29
ENSG00000277377	2.70542	4.9807e-29
ENSG00000147955	-0.626069	6.15148e-29
ENSG00000001497	-0.9504	6.63366e-29
ENSG00000132967	-0.972364	6.75738e-29
ENSG00000119801	1.48271	6.81621e-29
ENSG00000112312	-1.14818	6.95821e-29
ENSG00000247982	-0.432276	7.28534e-29
ENSG00000171320	-1.11736	8.90864e-29
ENSG00000184164	0.867053	9.73772e-29
ENSG00000100299	1.05076	1.04934e-28
ENSG00000258674	-1.6995	1.05647e-28
ENSG00000146094	0.513563	1.10247e-28
ENSG00000138376	-1.12574	1.14312e-28
ENSG00000112799	1.21366	1.20504e-28
ENSG00000006756	1.26989	1.29747e-28
ENSG00000108064	-0.798059	1.30313e-28
ENSG00000105185	-1.11369	1.37384e-28
ENSG00000091483	-0.677689	1.64506e-28
ENSG00000101407	-1.05652	1.73776e-28
ENSG00000106771	0.66769	1.74127e-28
ENSG00000101307	1.33226	1.76312e-28
ENSG00000215769	1.1175	1.99693e-28
ENSG00000129932	-1.31353	2.04765e-28
ENSG00000235650	-0.512581	2.32961e-28
ENSG00000075415	-0.504434	2.45184e-28
ENSG00000276726	-0.996187	2.46893e-28
ENSG00000173930	1.13471	2.56722e-28
ENSG00000066044	-0.581349	2.6877e-28
ENSG00000106144	-0.633777	2.76764e-28
ENSG00000077097	-0.368776	2.78825e-28
ENSG00000074370	0.441039	2.87218e-28
ENSG00000231500	-0.518482	3.30956e-28
ENSG00000070540	1.6824	3.38451e-28
ENSG00000186594	5.2475	3.38554e-28
ENSG00000165209	-0.945637	3.50625e-28
ENSG00000167088	-0.916281	4.25574e-28
ENSG00000178814	1.49444	4.29945e-28
ENSG00000173456	-0.726427	4.42173e-28
ENSG00000100632	-0.965268	4.55101e-28
ENSG00000145912	-0.834733	4.54815e-28
ENSG00000101347	1.51956	4.56368e-28
ENSG00000101773	-1.01429	4.59325e-28
ENSG00000136161	0.995781	4.8272e-28
ENSG00000157191	0.791189	5.70456e-28
ENSG00000100504	-0.523721	5.85766e-28
ENSG00000141858	-0.749064	6.11294e-28
ENSG00000110934	0.84408	6.16266e-28
ENSG00000186871	-1.40956	6.63604e-28
ENSG00000182718	-0.661404	7.35587e-28
ENSG00000007968	-1.10197	7.75505e-28
ENSG00000143401	-0.412566	7.94373e-28
ENSG00000140105	-0.6403	7.97224e-28
ENSG00000164674	1.98993	8.61747e-28
ENSG00000135828	1.11349	8.80034e-28
ENSG00000100814	-0.858724	8.86485e-28
ENSG00000147874	-0.785499	9.29336e-28
ENSG00000159055	-1.00255	9.45759e-28
ENSG00000028277	-0.61206	9.57118e-28
ENSG00000172260	1.40107	9.57521e-28
ENSG00000197756	-0.511848	9.81401e-28
ENSG00000167703	2.96692	1.02132e-27
ENSG00000105875	0.795369	1.05414e-27
ENSG00000171310	-0.702518	1.06569e-27
ENSG00000122861	1.08809	1.07422e-27
ENSG00000130520	-0.71406	1.10375e-27
ENSG00000107798	0.964842	1.18819e-27
ENSG00000223367	-0.508808	1.40581e-27
ENSG00000261971	1.04774	1.46287e-27
ENSG00000060688	-0.84054	1.46913e-27
ENSG00000117500	-0.805412	1.46926e-27
ENSG00000172340	-0.732802	1.51127e-27
ENSG00000110917	-0.463428	1.59743e-27
ENSG00000159086	-0.623671	1.78576e-27
ENSG00000169413	3.72335	1.8917e-27
ENSG00000196584	-1.30181	2.06854e-27
ENSG00000140451	-1.21876	2.08486e-27
ENSG00000105220	-0.352348	2.30004e-27
ENSG00000103342	-0.565481	2.40824e-27
ENSG00000265681	-0.475452	2.47223e-27
ENSG00000129351	-0.420396	2.71643e-27
ENSG00000155363	-0.543603	3.18769e-27
ENSG00000183856	-0.678678	3.22241e-27
ENSG00000164362	-1.53004	3.25321e-27
ENSG00000117091	1.64728	3.36081e-27
ENSG00000082516	-0.807307	3.36756e-27
ENSG00000100726	-0.760041	3.53541e-27
ENSG00000268758	4.23401	3.62556e-27
ENSG00000100749	-1.05062	3.69348e-27
ENSG00000175470	-0.758156	3.84703e-27
ENSG00000063244	-0.501545	3.96767e-27
ENSG00000226225	-0.509443	4.50191e-27
ENSG00000156304	-0.695538	4.60099e-27
ENSG00000183431	-0.543515	4.94974e-27
ENSG00000032444	0.790971	5.04871e-27
ENSG00000260997	1.35322	5.39207e-27
ENSG00000096150	-0.505553	6.41243e-27
ENSG00000134291	-0.665388	7.03487e-27
ENSG00000266976	0.47899	8.1254e-27
ENSG00000167491	-0.715362	8.17564e-27
ENSG00000165801	0.744995	8.30283e-27
ENSG00000135842	-0.684102	8.39107e-27
ENSG00000150990	-0.810474	8.44712e-27
ENSG00000103495	-0.383052	9.13654e-27
ENSG00000168610	0.73395	9.27715e-27
ENSG00000164713	0.693211	9.45117e-27
ENSG00000114353	0.352906	9.50137e-27
ENSG00000239306	-0.627021	9.95286e-27
ENSG00000129810	-1.2529	1.00546e-26
ENSG00000153046	-1.07495	1.05318e-26
ENSG00000164587	-0.414315	1.12881e-26
ENSG00000167925	1.01267	1.13084e-26
ENSG00000112996	-0.772738	1.15173e-26
ENSG00000171791	-1.32225	1.17538e-26
ENSG00000068489	-0.75108	1.26514e-26
ENSG00000189337	-1.30918	1.35169e-26
ENSG00000198700	-0.476344	1.484e-26
ENSG00000141012	0.768696	1.86915e-26
ENSG00000110852	-0.756112	1.95749e-26
ENSG00000196850	-0.971703	2.00455e-26
ENSG00000197872	1.19897	2.01264e-26
ENSG00000145882	0.828495	2.18217e-26
ENSG00000004487	-0.513502	2.2251e-26
ENSG00000156042	1.86082	2.44017e-26
ENSG00000125977	-0.619285	2.50445e-26
ENSG00000006534	0.621456	2.50889e-26
ENSG00000163694	1.13866	2.67353e-26
ENSG00000203709	1.57411	2.9144e-26
ENSG00000089685	-0.968153	3.27308e-26
ENSG00000136122	-1.0308	3.45047e-26
ENSG00000161692	-1.1047	3.55417e-26
ENSG00000160781	1.31959	3.62805e-26
ENSG00000170345	1.06976	3.84392e-26
ENSG00000112394	-1.49701	3.92503e-26
ENSG00000149806	-0.528752	3.99591e-26
ENSG00000205592	3.10289	4.03245e-26
ENSG00000111642	-0.411828	4.8311e-26
ENSG00000133243	-0.589985	4.84016e-26
ENSG00000182511	0.637134	4.8792e-26
ENSG00000196313	-0.477015	5.08144e-26
ENSG00000117395	-0.673218	5.1431e-26
ENSG00000198753	3.09239	5.59674e-26
ENSG00000160211	0.746584	6.18352e-26
ENSG00000096433	-0.606607	6.45809e-26
ENSG00000099250	1.60473	6.57048e-26
ENSG00000013563	1.24819	6.71156e-26
ENSG00000077684	-0.854773	7.20313e-26
ENSG00000165244	-1.10188	7.37141e-26
ENSG00000161547	-0.413714	7.72272e-26
ENSG00000271430	1.43892	8.14767e-26
ENSG00000166889	-0.779894	8.18513e-26
ENSG00000138346	-1.14074	8.90984e-26
ENSG00000175727	0.521859	9.55874e-26
ENSG00000164818	-0.575485	9.61767e-26
ENSG00000249992	-1.42563	9.71458e-26
ENSG00000165637	-0.627048	1.02983e-25
ENSG00000087245	2.01152	1.08085e-25
ENSG00000156471	-0.478293	1.11705e-25
ENSG00000178105	-1.11473	1.12878e-25
ENSG00000120948	-0.454579	1.13426e-25
ENSG00000166855	-0.931654	1.25019e-25
ENSG00000104897	-0.74189	1.25572e-25
ENSG00000171858	-0.635367	1.27942e-25
ENSG00000230606	1.62519	1.30307e-25
ENSG00000151725	-0.95093	1.363e-25
ENSG00000151239	0.849103	1.43883e-25
ENSG00000105647	-0.683659	1.49566e-25
ENSG00000141522	-0.449602	1.50782e-25
ENSG00000136518	-0.75795	1.51044e-25
ENSG00000271605	2.09531	1.57222e-25
ENSG00000082898	-0.420086	1.59224e-25
ENSG00000113460	-1.01494	1.65502e-25
ENSG00000025770	-0.90365	1.68487e-25
ENSG00000167721	-0.644044	1.78605e-25
ENSG00000163507	-0.806272	1.8489e-25
ENSG00000166428	1.20293	1.89576e-25
ENSG00000099817	-0.559702	1.90658e-25
ENSG00000116171	0.599945	2.0632e-25
ENSG00000204839	0.517768	2.13528e-25
ENSG00000178719	0.420415	2.34917e-25
ENSG00000166582	-0.983793	2.51541e-25
ENSG00000169607	-1.07161	2.53618e-25
ENSG00000126860	1.2537	2.84141e-25
ENSG00000196209	1.04701	2.92139e-25
ENSG00000128973	-0.786819	2.96264e-25
ENSG00000073578	-0.464049	2.974e-25
ENSG00000179409	-0.750674	2.98988e-25
ENSG00000185049	-0.728054	3.20979e-25
ENSG00000077152	-1.03745	3.27264e-25
ENSG00000241343	-0.57615	3.32902e-25
ENSG00000144320	-0.619645	3.39691e-25
ENSG00000067064	0.524062	3.57194e-25
ENSG00000196839	-0.753129	3.58255e-25
ENSG00000116237	-0.60373	3.80328e-25
ENSG00000133119	-0.994518	3.82109e-25
ENSG00000180228	-0.76912	3.86946e-25
ENSG00000005020	0.758435	4.02958e-25
ENSG00000110077	1.60984	5.15237e-25
ENSG00000172167	-1.20237	5.18927e-25
ENSG00000181788	-0.764336	5.19547e-25
ENSG00000141429	-0.696784	5.2037e-25
ENSG00000188976	-0.441516	5.27545e-25
ENSG00000012822	0.980893	5.37768e-25
ENSG00000197498	-1.19187	5.45275e-25
ENSG00000196814	-0.653211	5.48088e-25
ENSG00000130723	-0.421887	5.5883e-25
ENSG00000126777	-0.53842	5.5988e-25
ENSG00000141179	1.12203	5.83032e-25
ENSG00000115687	-1.30377	6.19693e-25
ENSG00000130005	-0.789674	6.3235e-25
ENSG00000164087	-1.1325	6.60399e-25
ENSG00000114867	-0.375319	7.20263e-25
ENSG00000133935	0.893374	7.40517e-25
ENSG00000166025	-1.22562	7.74803e-25
ENSG00000169375	-0.671391	8.32496e-25
ENSG00000167962	-0.615848	8.47848e-25
ENSG00000138750	-0.991054	8.81782e-25
ENSG00000111605	-0.51754	8.88232e-25
ENSG00000115318	1.62479	9.1416e-25
ENSG00000170779	-0.870607	1.02867e-24
ENSG00000136861	-0.580876	1.05781e-24
ENSG00000104529	-0.514836	1.06064e-24
ENSG00000221829	-1.1256	1.10791e-24
ENSG00000138646	-1.29841	1.20222e-24
ENSG00000165916	-0.695905	1.2285e-24
ENSG00000105063	-0.387066	1.23407e-24
ENSG00000122042	0.97187	1.29409e-24
ENSG00000090447	-1.06844	1.2993e-24
ENSG00000173894	-0.808485	1.61575e-24
ENSG00000159202	-0.829737	1.65084e-24
ENSG00000111679	0.507528	1.7456e-24
ENSG00000137207	0.685833	1.82835e-24
ENSG00000089006	-0.584924	1.83007e-24
ENSG00000111788	-1.18472	1.86075e-24
ENSG00000172578	0.96496	1.91546e-24
ENSG00000143369	1.10526	1.94435e-24
ENSG00000173145	-0.797246	1.97923e-24
ENSG00000010256	-0.414931	1.99412e-24
ENSG00000125885	-1.03839	2.00584e-24
ENSG00000124767	0.459132	2.04658e-24
ENSG00000131724	1.01028	2.0469e-24
ENSG00000119318	-0.50356	2.05404e-24
ENSG00000126215	-1.12301	2.08065e-24
ENSG00000099331	0.415753	2.32788e-24
ENSG00000143653	-0.596745	2.50457e-24
ENSG00000134697	-0.685133	2.53287e-24
ENSG00000168883	-0.77096	2.82624e-24
ENSG00000242114	-1.01885	3.00666e-24
ENSG00000167208	1.02289	3.28419e-24
ENSG00000172716	-0.549886	3.61758e-24
ENSG00000087365	-0.478469	3.76307e-24
ENSG00000104946	1.00712	3.86048e-24
ENSG00000130638	-0.75885	4.05235e-24
ENSG00000131401	1.77296	4.53564e-24
ENSG00000273142	1.16632	4.68909e-24
ENSG00000214517	-0.96476	4.70027e-24
ENSG00000014216	0.489601	4.80184e-24
ENSG00000099995	-0.51664	5.03684e-24
ENSG00000115816	-0.787317	5.04651e-24
ENSG00000165724	-0.877785	5.43085e-24
ENSG00000100889	-0.551374	5.50093e-24
ENSG00000015479	-0.412236	5.93172e-24
ENSG00000100221	-0.955989	6.16393e-24
ENSG00000136492	-1.15141	6.29436e-24
ENSG00000160298	-0.734377	6.72498e-24
ENSG00000164024	-0.698521	7.0307e-24
ENSG00000132359	1.11593	7.54462e-24
ENSG00000213024	-0.541731	7.70685e-24
ENSG00000070423	-0.719491	7.73617e-24
ENSG00000113161	0.654768	7.76252e-24
ENSG00000196371	-0.471534	7.7893e-24
ENSG00000068796	-0.709291	8.66923e-24
ENSG00000123240	1.08813	8.83809e-24
ENSG00000100387	-1.19187	9.3803e-24
ENSG00000142856	-1.08489	9.37816e-24
ENSG00000174231	-0.408398	9.68478e-24
ENSG00000159720	0.80012	1.05418e-23
ENSG00000179979	1.02636	1.11363e-23
ENSG00000147677	-0.59563	1.15732e-23
ENSG00000168303	-1.09921	1.16466e-23
ENSG00000163563	0.548912	1.17057e-23
ENSG00000055044	-0.642861	1.21145e-23
ENSG00000189266	-0.47046	1.21979e-23
ENSG00000259781	-0.879514	1.34478e-23
ENSG00000102265	0.668808	1.50603e-23
ENSG00000135709	1.64659	1.51595e-23
ENSG00000180573	1.98479	1.53282e-23
ENSG00000172292	-0.560469	1.56157e-23
ENSG00000141994	-0.876936	1.57127e-23
ENSG00000105501	1.16405	1.6378e-23
ENSG00000091490	-0.695435	1.73854e-23
ENSG00000115216	0.749994	1.75486e-23
ENSG00000158545	-0.73435	1.85042e-23
ENSG00000128245	-0.616945	1.93287e-23
ENSG00000136261	-0.606681	1.93842e-23
ENSG00000111530	-0.488167	1.98106e-23
ENSG00000024422	1.35826	2.05862e-23
ENSG00000174099	0.529829	2.21374e-23
ENSG00000105397	0.47759	2.22104e-23
ENSG00000146535	0.456538	2.26421e-23
ENSG00000138688	0.663962	2.29108e-23
ENSG00000149100	-0.548651	2.30263e-23
ENSG00000100029	-0.694729	2.37088e-23
ENSG00000167775	-0.873579	2.52805e-23
ENSG00000167977	0.77798	2.69923e-23
ENSG00000070756	-0.293194	2.76063e-23
ENSG00000134987	-0.622516	3.03751e-23
ENSG00000165733	-0.708232	3.31363e-23
ENSG00000047410	-0.393181	3.32747e-23
ENSG00000172534	-0.399034	3.33035e-23
ENSG00000177410	-0.769369	3.37355e-23
ENSG00000167460	0.491284	3.40911e-23
ENSG00000099821	-0.603482	3.4211e-23
ENSG00000197771	-0.587738	3.65858e-23
ENSG00000148019	-0.89804	3.89272e-23
ENSG00000164096	0.772151	3.95097e-23
ENSG00000132205	0.436309	4.23435e-23
ENSG00000083642	-0.796021	4.37049e-23
ENSG00000174718	0.756897	4.568e-23
ENSG00000159023	-0.542364	4.57911e-23
ENSG00000133112	-0.33265	4.73745e-23
ENSG00000121211	-1.74495	4.93465e-23
ENSG00000075856	-0.636819	5.06642e-23
ENSG00000010803	-0.611593	5.86929e-23
ENSG00000221823	-0.42106	5.91338e-23
ENSG00000125630	-0.749426	6.46447e-23
ENSG00000164134	-0.583863	6.55794e-23
ENSG00000147854	-0.644166	6.76614e-23
ENSG00000116649	-0.489983	7.32912e-23
ENSG00000198840	0.401535	7.57579e-23
ENSG00000104324	1.25321	7.95753e-23
ENSG00000123219	-1.05952	7.98986e-23
ENSG00000064201	0.760755	8.39683e-23
ENSG00000163807	-0.640504	8.44706e-23
ENSG00000110321	0.33427	8.56473e-23
ENSG00000164105	-1.27171	9.07002e-23
ENSG00000232956	-0.723303	9.47289e-23
ENSG00000107331	0.776573	1.01079e-22
ENSG00000160310	0.5856	1.02943e-22
ENSG00000176974	-0.896681	1.06951e-22
ENSG00000123200	-0.472116	1.08857e-22
ENSG00000100350	-0.488328	1.13435e-22
ENSG00000101868	-0.80064	1.16803e-22
ENSG00000258727	1.20143	1.18652e-22
ENSG00000154920	-1.22031	1.24047e-22
ENSG00000044090	0.669037	1.29035e-22
ENSG00000174780	-0.47033	1.35467e-22
ENSG00000055208	-0.739612	1.37174e-22
ENSG00000128944	-1.09969	1.37302e-22
ENSG00000161955	1.47685	1.38053e-22
ENSG00000197045	-0.850199	1.4553e-22
ENSG00000167613	1.22495	1.60275e-22
ENSG00000007923	-0.530567	1.74837e-22
ENSG00000165490	-1.32973	1.75869e-22
ENSG00000135387	-0.378758	1.81335e-22
ENSG00000099308	0.774395	1.84955e-22
ENSG00000165704	-0.917659	1.88906e-22
ENSG00000084623	-0.517716	1.9525e-22
ENSG00000083168	-0.571038	1.97044e-22
ENSG00000113048	-0.577974	1.97296e-22
ENSG00000079277	0.746869	2.00272e-22
ENSG00000080608	-0.795729	2.05675e-22
ENSG00000163811	-0.731009	2.0866e-22
ENSG00000141030	-0.752492	2.1589e-22
ENSG00000102900	-0.717062	2.18516e-22
ENSG00000172493	-0.462455	2.20825e-22
ENSG00000236490	0.89379	2.76192e-22
ENSG00000140995	0.688921	2.90883e-22
ENSG00000169957	-0.675852	2.90708e-22
ENSG00000099785	1.52851	2.94656e-22
ENSG00000127507	0.720711	3.04336e-22
ENSG00000225691	0.508485	3.15124e-22
ENSG00000121807	2.51538	3.53205e-22
ENSG00000162613	-0.45372	3.54363e-22
ENSG00000051596	-0.922138	3.67515e-22
ENSG00000135045	-0.952936	3.68777e-22
ENSG00000147669	-1.13956	3.7011e-22
ENSG00000024526	-1.01991	3.72735e-22
ENSG00000125450	-0.729484	3.77448e-22
ENSG00000029993	-0.948437	3.97536e-22
ENSG00000084693	-0.893514	4.2933e-22
ENSG00000100092	0.584162	4.39945e-22
ENSG00000260916	0.624248	4.41161e-22
ENSG00000125912	-0.522319	4.45532e-22
ENSG00000168906	-0.355868	4.57582e-22
ENSG00000196696	0.857278	4.612e-22
ENSG00000065526	-0.443974	4.88863e-22
ENSG00000090863	0.522756	5.12974e-22
ENSG00000136982	-1.1779	5.32848e-22
ENSG00000070770	-0.618608	5.53032e-22
ENSG00000049089	0.500242	5.71028e-22
ENSG00000073536	-1.02228	5.86623e-22
ENSG00000237424	-1.28876	6.01872e-22
ENSG00000127540	-1.1926	6.15075e-22
ENSG00000174282	0.720364	6.58469e-22
ENSG00000179271	-0.713387	7.21437e-22
ENSG00000068650	0.357266	7.50404e-22
ENSG00000144485	-0.504044	7.53271e-22
ENSG00000198860	-0.935538	7.54363e-22
ENSG00000119772	0.897484	7.66568e-22
ENSG00000165392	-0.837642	7.71343e-22
ENSG00000169994	5.02159	7.92734e-22
ENSG00000119681	2.54465	8.00789e-22
ENSG00000147168	-0.544566	8.49107e-22
ENSG00000108559	-0.779	8.75619e-22
ENSG00000143324	-0.87142	8.78738e-22
ENSG00000155657	0.895189	9.2278e-22
ENSG00000187555	-0.475396	9.86884e-22
ENSG00000158717	0.638283	1.05449e-21
ENSG00000123146	0.508879	1.08244e-21
ENSG00000130227	-0.466161	1.10344e-21
ENSG00000075702	-0.75082	1.10995e-21
ENSG00000111665	-0.893002	1.13096e-21
ENSG00000143119	1.18756	1.18059e-21
ENSG00000173230	0.631499	1.18242e-21
ENSG00000169139	-0.589372	1.29102e-21
ENSG00000276231	2.74956	1.37486e-21
ENSG00000112977	0.403849	1.4432e-21
ENSG00000123684	-0.606021	1.6269e-21
ENSG00000119714	1.82977	1.66826e-21
ENSG00000125520	-0.532342	1.74492e-21
ENSG00000117592	-0.528235	1.9091e-21
ENSG00000123064	-0.733278	1.99014e-21
ENSG00000262418	0.871372	2.16996e-21
ENSG00000106397	0.413767	2.27293e-21
ENSG00000225697	0.521514	2.44489e-21
ENSG00000173198	1.24575	2.59177e-21
ENSG00000156482	-0.405555	2.71171e-21
ENSG00000163191	0.479186	2.72863e-21
ENSG00000095303	0.47961	2.95634e-21
ENSG00000105447	-0.687537	3.078e-21
ENSG00000162623	-0.766603	3.08999e-21
ENSG00000155304	-0.719917	3.17463e-21
ENSG00000203760	-1.25442	3.38482e-21
ENSG00000136153	-0.590888	3.46486e-21
ENSG00000144455	1.38701	3.48093e-21
ENSG00000074966	3.6048	3.5815e-21
ENSG00000138600	0.912057	3.6217e-21
ENSG00000132661	-0.956308	3.64057e-21
ENSG00000009954	-0.502006	3.76514e-21
ENSG00000205581	-0.333313	3.85405e-21
ENSG00000107815	-0.811738	3.96111e-21
ENSG00000011485	-0.62013	4.06564e-21
ENSG00000185567	2.65547	4.14893e-21
ENSG00000186815	0.490192	4.35656e-21
ENSG00000140264	0.415222	4.3877e-21
ENSG00000132846	-0.921092	4.76598e-21
ENSG00000198829	1.17514	4.84661e-21
ENSG00000006282	1.04353	5.08366e-21
ENSG00000125484	-0.637626	5.24311e-21
ENSG00000189060	-0.560045	5.69684e-21
ENSG00000131504	-0.427741	5.77521e-21
ENSG00000100162	-1.1247	5.88776e-21
ENSG00000123179	-0.711904	5.94248e-21
ENSG00000169813	-0.386322	6.46917e-21
ENSG00000110108	-0.691694	6.86327e-21
ENSG00000049618	-0.575922	7.61951e-21
ENSG00000110011	0.906592	7.66481e-21
ENSG00000141867	-0.517827	7.85053e-21
ENSG00000011426	-0.516638	7.95565e-21
ENSG00000104885	-0.459804	8.49215e-21
ENSG00000143314	-0.971048	1.05733e-20
ENSG00000112308	0.423344	1.09517e-20
ENSG00000143995	-0.652968	1.10193e-20
ENSG00000160161	2.59376	1.14755e-20
ENSG00000049759	-1.19576	1.17442e-20
ENSG00000177954	-0.597071	1.2133e-20
ENSG00000140575	-0.365243	1.3362e-20
ENSG00000167110	0.657021	1.44853e-20
ENSG00000169714	-0.438408	1.49079e-20
ENSG00000175130	-1.35817	1.53194e-20
ENSG00000116761	-1.03551	1.57817e-20
ENSG00000102098	-0.957507	1.62367e-20
ENSG00000077147	-0.522266	1.65806e-20
ENSG00000135924	1.48108	1.86842e-20
ENSG00000147324	-0.617418	1.87176e-20
ENSG00000042088	-0.862181	1.94112e-20
ENSG00000104980	-0.663489	1.95019e-20
ENSG00000203710	2.45197	1.95057e-20
ENSG00000123728	0.784921	1.99613e-20
ENSG00000169727	-0.56252	2.03141e-20
ENSG00000138834	0.52794	2.05978e-20
ENSG00000228389	2.39835	2.10584e-20
ENSG00000114054	-0.688763	2.1252e-20
ENSG00000121933	5.07263	2.20174e-20
ENSG00000074695	-0.47006	2.22358e-20
ENSG00000080986	-0.993231	2.22902e-20
ENSG00000023191	0.549713	2.3687e-20
ENSG00000118855	0.453417	2.43588e-20
ENSG00000188206	-0.436288	2.43897e-20
ENSG00000167261	1.30137	2.50252e-20
ENSG00000177602	-1.24999	2.54831e-20
ENSG00000149929	-1.14086	2.64535e-20
ENSG00000112493	0.879631	2.71094e-20
ENSG00000169710	-0.291316	2.77494e-20
ENSG00000276163	1.17308	2.7892e-20
ENSG00000144895	-0.509418	2.9153e-20
ENSG00000178685	0.639501	2.92568e-20
ENSG00000085415	-0.593495	3.00688e-20
ENSG00000159147	-0.824177	3.09497e-20
ENSG00000188895	-0.522931	3.18716e-20
ENSG00000095261	-0.781554	3.21264e-20
ENSG00000164125	3.93295	3.36201e-20
ENSG00000105429	0.715223	3.36687e-20
ENSG00000100591	-0.730377	3.46419e-20
ENSG00000078674	-0.437876	3.65831e-20
ENSG00000176014	-0.546189	3.68602e-20
ENSG00000060971	0.610186	3.91679e-20
ENSG00000108312	-0.48125	3.91819e-20
ENSG00000187735	-0.443321	3.92857e-20
ENSG00000109929	0.877969	3.99042e-20
ENSG00000117461	1.11127	4.17477e-20
ENSG00000178773	-0.812151	4.21025e-20
ENSG00000182628	-0.958937	4.61014e-20
ENSG00000228903	2.36995	4.61289e-20
ENSG00000179115	-0.555267	4.6754e-20
ENSG00000145041	-0.653033	4.68267e-20
ENSG00000188603	0.631582	4.7013e-20
ENSG00000224032	-1.13626	4.85242e-20
ENSG00000086475	-0.592529	5.08697e-20
ENSG00000162073	-0.64585	5.08774e-20
ENSG00000150337	1.12641	5.31512e-20
ENSG00000141101	-0.726294	5.35948e-20
ENSG00000171236	0.809326	5.44779e-20
ENSG00000070367	-0.594543	5.78895e-20
ENSG00000100138	-0.780449	5.99209e-20
ENSG00000166104	-0.903634	6.08412e-20
ENSG00000163565	1.00328	6.24425e-20
ENSG00000163823	1.82771	6.30105e-20
ENSG00000158292	-1.24888	6.40325e-20
ENSG00000278372	-0.781635	6.46187e-20
ENSG00000123136	-0.45616	7.10072e-20
ENSG00000120685	-0.549475	7.53651e-20
ENSG00000146263	-0.944796	7.66694e-20
ENSG00000103540	-0.701683	7.6723e-20
ENSG00000213923	-0.500106	8.23693e-20
ENSG00000133835	0.443857	8.49747e-20
ENSG00000122545	-0.458396	8.74986e-20
ENSG00000047849	-0.406316	8.87845e-20
ENSG00000147889	-0.527886	8.88325e-20
ENSG00000170776	0.633689	8.9007e-20
ENSG00000251022	-0.680324	9.39935e-20
ENSG00000117408	0.675589	9.52854e-20
ENSG00000118363	-0.726402	9.82442e-20
ENSG00000187653	0.962929	1.09151e-19
ENSG00000058272	-0.634239	1.10206e-19
ENSG00000096060	-0.759907	1.1253e-19
ENSG00000262877	-0.987965	1.17806e-19
ENSG00000103275	-0.565502	1.24036e-19
ENSG00000121957	-0.650736	1.27508e-19
ENSG00000099810	-0.641722	1.37639e-19
ENSG00000132471	0.61125	1.38497e-19
ENSG00000170291	-0.804984	1.40951e-19
ENSG00000127603	0.400182	1.45039e-19
ENSG00000127616	-0.434102	1.45413e-19
ENSG00000128699	0.485583	1.47054e-19
ENSG00000143436	-0.614021	1.48057e-19
ENSG00000142459	0.951572	1.55674e-19
ENSG00000171824	-0.419672	1.58255e-19
ENSG00000149516	-0.538336	1.62134e-19
ENSG00000245910	-0.69963	1.69036e-19
ENSG00000071994	-0.558471	1.70521e-19
ENSG00000171241	-0.769162	1.70606e-19
ENSG00000239672	-0.712306	1.71343e-19
ENSG00000108829	-0.464384	1.73582e-19
ENSG00000238005	1.65684	1.73522e-19
ENSG00000008018	-0.520388	1.7503e-19
ENSG00000138092	-0.804564	1.77054e-19
ENSG00000247626	-0.645067	1.78345e-19
ENSG00000131876	-0.686727	1.82819e-19
ENSG00000137770	-0.676924	1.85901e-19
ENSG00000109586	0.546408	1.91641e-19
ENSG00000174938	0.94699	1.98309e-19
ENSG00000180817	-0.516037	1.9933e-19
ENSG00000090470	-0.725598	2.04619e-19
ENSG00000160131	-0.645292	2.05359e-19
ENSG00000108107	-0.354258	2.08608e-19
ENSG00000178691	-0.506664	2.12026e-19
ENSG00000130348	-0.93839	2.14401e-19
ENSG00000116016	1.36958	2.26627e-19
ENSG00000163220	4.16269	2.34031e-19
ENSG00000184497	1.02383	2.37307e-19
ENSG00000101152	0.475466	2.43419e-19
ENSG00000213442	-0.69822	2.47459e-19
ENSG00000241489	2.62205	2.48009e-19
ENSG00000124788	0.706546	2.53865e-19
ENSG00000100596	0.419723	2.5632e-19
ENSG00000159592	-0.518946	2.56447e-19
ENSG00000129353	0.813791	2.9269e-19
ENSG00000162825	0.650692	3.16191e-19
ENSG00000204876	2.87688	3.48985e-19
ENSG00000123643	1.03004	3.64041e-19
ENSG00000185122	-0.499448	3.82717e-19
ENSG00000100284	0.860932	3.87155e-19
ENSG00000106554	-0.752793	3.89057e-19
ENSG00000135597	-0.74239	3.95388e-19
ENSG00000111775	-0.58876	4.29834e-19
ENSG00000274194	1.60549	4.51008e-19
ENSG00000070950	-0.67701	4.53242e-19
ENSG00000198648	-0.742667	4.54245e-19
ENSG00000113552	-0.910613	4.57887e-19
ENSG00000168653	-0.611136	4.6851e-19
ENSG00000099326	0.697496	4.7765e-19
ENSG00000117242	1.08333	4.8574e-19
ENSG00000025772	-0.785584	4.90974e-19
ENSG00000008130	0.462985	4.94306e-19
ENSG00000277701	1.59269	5.21523e-19
ENSG00000074416	0.5293	5.2925e-19
ENSG00000152932	2.8262	5.36491e-19
ENSG00000144028	-0.32344	5.69446e-19
ENSG00000160214	-0.711052	5.9929e-19
ENSG00000112406	-0.754019	6.75118e-19
ENSG00000064102	-0.760595	7.41785e-19
ENSG00000117148	-1.30469	7.46379e-19
ENSG00000275990	1.62775	7.6275e-19
ENSG00000196367	-0.432565	8.14174e-19
ENSG00000188322	-1.03979	8.34079e-19
ENSG00000139350	-1.07526	8.39842e-19
ENSG00000120526	-0.828889	8.9959e-19
ENSG00000115902	-0.61887	9.01955e-19
ENSG00000116251	-0.359852	9.01761e-19
ENSG00000196411	-1.15017	9.15572e-19
ENSG00000112290	-0.867366	9.23205e-19
ENSG00000197860	0.940317	9.23222e-19
ENSG00000156976	-0.360389	9.31557e-19
ENSG00000091592	2.30042	9.63948e-19
ENSG00000274000	1.21102	9.85463e-19
ENSG00000131778	-0.49917	1.05042e-18
ENSG00000162298	0.737247	1.06174e-18
ENSG00000196678	-0.850491	1.18518e-18
ENSG00000116679	-0.486826	1.20805e-18
ENSG00000151465	-0.630072	1.22449e-18
ENSG00000065060	-0.929121	1.2481e-18
ENSG00000198198	0.483992	1.30671e-18
ENSG00000144524	-0.740504	1.31046e-18
ENSG00000196363	-0.585876	1.33179e-18
ENSG00000166788	-1.12026	1.3618e-18
ENSG00000105472	0.362191	1.37454e-18
ENSG00000115956	0.362969	1.38274e-18
ENSG00000167635	-0.51919	1.3923e-18
ENSG00000085265	2.88549	1.39864e-18
ENSG00000126698	-0.468488	1.40239e-18
ENSG00000159199	-0.64402	1.46845e-18
ENSG00000115163	-0.959493	1.53065e-18
ENSG00000163412	1.36716	1.56342e-18
ENSG00000130779	0.839167	1.59526e-18
ENSG00000090615	0.536582	1.64784e-18
ENSG00000189050	0.914588	1.65379e-18
ENSG00000171723	-1.36985	1.70726e-18
ENSG00000112039	-1.19898	1.73993e-18
ENSG00000168214	-0.410053	1.73993e-18
ENSG00000107625	-0.876267	1.74482e-18
ENSG00000058056	-0.703407	1.86229e-18
ENSG00000114738	-0.402001	1.94074e-18
ENSG00000177674	0.504647	1.96985e-18
ENSG00000115561	0.695468	2.00507e-18
ENSG00000242866	2.69449	2.01766e-18
ENSG00000081019	-0.703804	2.15189e-18
ENSG00000175832	-1.47924	2.16668e-18
ENSG00000153922	-0.574631	2.22201e-18
ENSG00000232653	0.597251	2.28113e-18
ENSG00000206281	0.817186	2.32989e-18
ENSG00000082212	-0.524698	2.3766e-18
ENSG00000040275	-0.852581	2.47696e-18
ENSG00000125743	-0.579435	2.48234e-18
ENSG00000005100	-0.654105	2.49889e-18
ENSG00000165997	-0.966666	2.49933e-18
ENSG00000142528	-1.16713	2.51149e-18
ENSG00000241360	-0.772631	2.63655e-18
ENSG00000140326	-0.562521	2.65568e-18
ENSG00000162402	-0.399087	2.69696e-18
ENSG00000104969	-0.542304	2.78519e-18
ENSG00000115548	-0.505541	2.90552e-18
ENSG00000185112	0.836163	3.00224e-18
ENSG00000182307	-0.594024	3.40187e-18
ENSG00000128578	-1.21813	3.45837e-18
ENSG00000183814	-0.979445	3.46634e-18
ENSG00000135912	-0.74835	3.52105e-18
ENSG00000104093	0.373345	3.59984e-18
ENSG00000143486	-0.572396	3.63641e-18
ENSG00000160271	0.529896	3.6827e-18
ENSG00000276600	1.54874	3.69063e-18
ENSG00000160072	-0.550953	3.72407e-18
ENSG00000273686	0.369367	3.77784e-18
ENSG00000100216	-0.736912	3.79665e-18
ENSG00000128833	2.27906	3.80163e-18
ENSG00000161929	3.73345	3.84464e-18
ENSG00000147536	-0.831892	3.85324e-18
ENSG00000116670	-0.671839	3.88852e-18
ENSG00000181026	-1.19205	3.94745e-18
ENSG00000198042	-0.694445	4.01322e-18
ENSG00000137474	1.24751	4.07737e-18
ENSG00000119596	-0.55934	4.09154e-18
ENSG00000139318	0.728451	4.09855e-18
ENSG00000125901	-0.92963	4.22322e-18
ENSG00000079432	0.545511	4.28858e-18
ENSG00000099800	-0.609316	4.41151e-18
ENSG00000262826	0.630697	4.41277e-18
ENSG00000100647	0.959851	4.43732e-18
ENSG00000198900	-0.467604	4.78633e-18
ENSG00000099991	-0.507781	4.79742e-18
ENSG00000172375	0.951603	4.84305e-18
ENSG00000159363	0.48906	4.88561e-18
ENSG00000132274	0.818899	4.97852e-18
ENSG00000160602	1.70685	5.0762e-18
ENSG00000138448	-1.13677	5.35161e-18
ENSG00000169100	-0.521452	6.11573e-18
ENSG00000055130	-0.576656	6.21993e-18
ENSG00000087460	0.284911	6.31676e-18
ENSG00000123975	-0.791809	6.42979e-18
ENSG00000177239	0.541097	6.44015e-18
ENSG00000132000	3.07661	6.7852e-18
ENSG00000108468	-0.86916	6.82317e-18
ENSG00000234674	-1.12905	6.94525e-18
ENSG00000064933	-0.682566	6.97139e-18
ENSG00000188158	2.52167	7.03565e-18
ENSG00000111364	-0.673437	7.04383e-18
ENSG00000110987	-0.931448	7.2188e-18
ENSG00000204394	-0.840196	7.21745e-18
ENSG00000065183	-0.580546	7.47118e-18
ENSG00000155229	-0.434978	7.62704e-18
ENSG00000104055	0.82463	7.63944e-18
ENSG00000140263	-0.508865	7.70499e-18
ENSG00000231925	0.739689	7.70085e-18
ENSG00000160710	-0.29764	7.94313e-18
ENSG00000127184	-0.658976	8.04447e-18
ENSG00000168393	-0.923996	8.37537e-18
ENSG00000143624	0.594523	8.40936e-18
ENSG00000140534	-0.872978	8.42897e-18
ENSG00000182004	-0.817272	8.4359e-18
ENSG00000135124	1.00489	8.64752e-18
ENSG00000123505	-0.495171	8.68634e-18
ENSG00000072042	0.522918	9.22211e-18
ENSG00000112941	-0.633616	9.22311e-18
ENSG00000230487	1.29608	9.34912e-18
ENSG00000082397	0.60312	9.50922e-18
ENSG00000137970	-0.534964	9.53986e-18
ENSG00000109084	-0.831852	9.5684e-18
ENSG00000173950	-1.15376	9.9545e-18
ENSG00000127220	0.979567	9.98106e-18
ENSG00000206208	0.730114	1.0347e-17
ENSG00000154429	-0.624283	1.04499e-17
ENSG00000104635	-0.490961	1.08288e-17
ENSG00000112697	0.393371	1.09097e-17
ENSG00000101945	-0.881191	1.10978e-17
ENSG00000255508	1.87959	1.14298e-17
ENSG00000122515	0.419587	1.14808e-17
ENSG00000117616	0.368535	1.16519e-17
ENSG00000075914	-0.70607	1.17966e-17
ENSG00000173674	-0.518802	1.25941e-17
ENSG00000136868	-0.594934	1.27305e-17
ENSG00000157693	-0.994472	1.28169e-17
ENSG00000196961	0.414433	1.35779e-17
ENSG00000156374	-1.12373	1.37667e-17
ENSG00000105835	-0.773313	1.39544e-17
ENSG00000116005	0.756974	1.50559e-17
ENSG00000131508	-0.715155	1.51154e-17
ENSG00000168807	-0.91588	1.53661e-17
ENSG00000116120	-0.628169	1.56064e-17
ENSG00000121621	-1.35178	1.58067e-17
ENSG00000166710	0.325968	1.58031e-17
ENSG00000213551	-0.729397	1.64715e-17
ENSG00000117523	-0.330278	1.67756e-17
ENSG00000160633	-0.45055	1.72815e-17
ENSG00000121481	-1.0341	1.77418e-17
ENSG00000274523	-0.600442	1.77473e-17
ENSG00000163359	1.76862	1.87769e-17
ENSG00000148362	-0.802903	1.98579e-17
ENSG00000185482	0.795174	1.99584e-17
ENSG00000115977	0.598621	2.01787e-17
ENSG00000184988	1.38227	2.05506e-17
ENSG00000213190	1.24875	2.10029e-17
ENSG00000173272	-0.686142	2.12483e-17
ENSG00000153574	-0.762606	2.1838e-17
ENSG00000278634	1.18497	2.21984e-17
ENSG00000104626	-0.565139	2.28983e-17
ENSG00000215481	2.40514	2.42107e-17
ENSG00000177721	-0.703895	2.62178e-17
ENSG00000065518	-0.564115	2.69099e-17
ENSG00000148358	0.519091	2.73389e-17
ENSG00000113732	0.670465	2.86154e-17
ENSG00000127922	-1.1718	2.88894e-17
ENSG00000203875	-0.497115	2.88801e-17
ENSG00000115364	-0.785305	2.89488e-17
ENSG00000112339	-0.615616	2.98286e-17
ENSG00000127884	0.456309	3.18606e-17
ENSG00000101213	3.02623	3.32498e-17
ENSG00000107290	0.497811	3.32663e-17
ENSG00000068971	1.38009	3.42396e-17
ENSG00000100462	-0.601531	3.4673e-17
ENSG00000177103	1.90082	3.505e-17
ENSG00000151849	-0.634567	3.64463e-17
ENSG00000146574	-0.500593	3.66356e-17
ENSG00000115368	-0.49785	3.7673e-17
ENSG00000130332	-0.706733	3.98633e-17
ENSG00000122565	-0.433751	3.99459e-17
ENSG00000224660	1.11437	4.01906e-17
ENSG00000060749	-0.672027	4.05293e-17
ENSG00000155093	0.56661	4.23425e-17
ENSG00000140836	0.987006	4.44319e-17
ENSG00000123636	0.846951	4.46215e-17
ENSG00000128596	-0.584294	4.68926e-17
ENSG00000140632	-0.508783	4.71059e-17
ENSG00000188612	-0.512825	4.71596e-17
ENSG00000125354	-0.527237	4.78389e-17
ENSG00000130935	-0.618782	4.84949e-17
ENSG00000138674	0.51476	4.90331e-17
ENSG00000205542	0.883226	5.01678e-17
ENSG00000249115	-0.685684	5.10282e-17
ENSG00000233016	-0.837899	5.36509e-17
ENSG00000134369	0.837566	5.41043e-17
ENSG00000179630	1.27661	5.59772e-17
ENSG00000138018	-0.695127	5.60314e-17
ENSG00000151490	3.41685	5.84116e-17
ENSG00000177879	-0.706443	5.85141e-17
ENSG00000117748	-0.512804	5.96477e-17
ENSG00000146410	-1.10336	6.01348e-17
ENSG00000197275	-1.23474	6.0359e-17
ENSG00000100982	-0.642069	6.07466e-17
ENSG00000116698	-0.464437	6.10474e-17
ENSG00000214485	-0.507031	6.2118e-17
ENSG00000103496	0.864392	6.28276e-17
ENSG00000129534	-0.450237	6.28693e-17
ENSG00000105122	0.597223	6.3171e-17
ENSG00000136040	0.587893	6.64823e-17
ENSG00000079739	-0.42476	6.87269e-17
ENSG00000176225	-0.993523	6.96313e-17
ENSG00000110665	0.67743	7.1041e-17
ENSG00000198502	1.5996	7.12719e-17
ENSG00000051180	-0.916229	7.55327e-17
ENSG00000128322	-3.55118	7.57239e-17
ENSG00000160049	-0.50766	7.60695e-17
ENSG00000129484	-0.897177	7.62056e-17
ENSG00000172809	-0.683754	7.73708e-17
ENSG00000141959	-0.306533	7.8063e-17
ENSG00000175866	1.61398	8.02561e-17
ENSG00000039123	-0.508309	8.1326e-17
ENSG00000064703	-0.699425	8.13917e-17
ENSG00000189306	-0.673909	8.14036e-17
ENSG00000106588	-0.486169	8.22656e-17
ENSG00000124313	1.81115	8.24918e-17
ENSG00000102316	0.673413	8.32801e-17
ENSG00000181381	0.655565	8.33255e-17
ENSG00000140350	-0.375194	8.35268e-17
ENSG00000126226	-0.46655	8.36007e-17
ENSG00000134590	0.829082	9.4356e-17
ENSG00000179041	-0.771529	9.60684e-17
ENSG00000137818	-0.285401	9.68191e-17
ENSG00000136718	-0.614792	9.80611e-17
ENSG00000187954	0.501298	9.83628e-17
ENSG00000119333	-0.66423	9.98722e-17
ENSG00000164877	0.43916	1.01622e-16
ENSG00000205746	-0.562184	1.04259e-16
ENSG00000105355	-0.571295	1.04435e-16
ENSG00000165233	0.763841	1.06923e-16
ENSG00000136167	-0.233109	1.15411e-16
ENSG00000107937	-0.587536	1.15638e-16
ENSG00000137713	-0.709899	1.15581e-16
ENSG00000183508	-0.517261	1.20013e-16
ENSG00000164211	0.620788	1.21328e-16
ENSG00000092036	-0.831	1.284e-16
ENSG00000075218	-0.891224	1.30048e-16
ENSG00000163539	-0.536391	1.31067e-16
ENSG00000160932	-0.690281	1.31448e-16
ENSG00000184990	-0.608434	1.3326e-16
ENSG00000141873	-0.612981	1.39034e-16
ENSG00000142453	-0.5111	1.38983e-16
ENSG00000069248	-0.477427	1.40309e-16
ENSG00000186298	-0.383801	1.4495e-16
ENSG00000185238	-0.766958	1.4907e-16
ENSG00000147649	-0.309044	1.51315e-16
ENSG00000134107	-0.526654	1.53767e-16
ENSG00000174579	-0.797714	1.62179e-16
ENSG00000124562	-0.652778	1.71432e-16
ENSG00000186862	1.20133	1.72678e-16
ENSG00000147548	-0.399287	1.76839e-16
ENSG00000142207	-0.459449	1.78755e-16
ENSG00000136504	-0.644064	1.79788e-16
ENSG00000261505	-1.44041	1.81675e-16
ENSG00000108091	-0.662057	1.82867e-16
ENSG00000161996	-0.465199	1.89069e-16
ENSG00000206455	-0.984106	2.13366e-16
ENSG00000163931	-0.272016	2.25743e-16
ENSG00000058600	-0.68559	2.28414e-16
ENSG00000120913	0.629726	2.29424e-16
ENSG00000169045	-0.257838	2.3081e-16
ENSG00000278032	-0.703325	2.31294e-16
ENSG00000198815	-0.530909	2.3816e-16
ENSG00000174013	-0.728115	2.43587e-16
ENSG00000245532	0.701637	2.43894e-16
ENSG00000141076	-0.813897	2.56676e-16
ENSG00000145779	-0.569925	2.80965e-16
ENSG00000135776	-0.421986	2.85864e-16
ENSG00000144580	-0.530577	2.88104e-16
ENSG00000101365	-0.52081	2.89425e-16
ENSG00000130402	-0.291357	2.91209e-16
ENSG00000157350	0.672855	2.929e-16
ENSG00000137124	-0.701965	2.99429e-16
ENSG00000177150	-0.890138	3.26027e-16
ENSG00000186866	0.631802	3.31187e-16
ENSG00000134574	-0.658667	3.38146e-16
ENSG00000131171	0.501394	3.40125e-16
ENSG00000196230	-0.913784	3.40588e-16
ENSG00000137054	-0.921382	3.42166e-16
ENSG00000186184	-0.577603	3.49229e-16
ENSG00000255197	1.50754	3.55973e-16
ENSG00000162368	0.377415	3.57093e-16
ENSG00000076928	0.343944	3.62028e-16
ENSG00000183765	-0.839447	3.63278e-16
ENSG00000144231	-0.790646	3.64233e-16
ENSG00000102753	-0.42233	3.65424e-16
ENSG00000197355	0.435815	3.72099e-16
ENSG00000145604	-0.518154	3.82794e-16
ENSG00000102172	-0.541711	4.21983e-16
ENSG00000120800	-0.7385	4.2916e-16
ENSG00000140262	-0.528561	4.42534e-16
ENSG00000070182	-1.36204	4.57334e-16
ENSG00000185813	0.552492	4.61287e-16
ENSG00000115091	-0.394928	4.66929e-16
[truncated: 16,887 more rows]
