# Supplementary material for: Super enhancer related gene ANP32B promotes the proliferation of acute myeloid leukemia by enhancing MYC through histone acetylation
Source: Cancer Cell Int. 2024 Feb 22;24:81. doi: 10.1186/s12935-024-03271-y (PMC10882810; doi:10.1186/s12935-024-03271-y)
Supplement: Supplementary file 1 — Additional file 1. Figure S1. Western blotting analysis showed that ANP32B protein levels were downregulated in MV4-11 and Kasumi-1 cells after BRD4 knockdown. Figure S2. The knockdown level of ANP32B in MV4-11 and Kasumi-1 cells was verified by qPCR. Figure S3. The knockdown of ANP32B inhibited the growth of MV4-11 cells. A. Monitoring of body weight of the two groups of mice. B. Representative images of H&E staining analysis of liver in two groups of mice. C. Representative images of IHC staining of mice liver. Figure S4. The knockdown of ANP32B inhibited the growth of Kasumi-1 cells. A. Different size and weight of spleen, from sh-NC or sh-ANP32B mices. B. Representative images of IHC staining of mice spleen. Figure S5. IGV visual analysis showed a reduction in H3K27ac signaling in genes involved in the MYC signaling pathway. Figure S6. ANP32B is positively correlated with C-MYC expression. A. Western blotting analysis showed that ANP32B overexpression was established successfully. B. Western blotting analysis showed that ANP32B was positively correlated with C-MYC expression. Table S1. The primer sequences used in this study. Table S2. Super-enhancers identified in each of the 11 AML samples. Table S3. Deferentially expressed genes identified by RNA-Seq of MV4-11 cell after ANP32B knockdown. Table S4. Deferentially expressed genes identified by RNA-Seq of Kasumi-1 cell after ANP32B knockdown. Table S5. In the control group, peaks called by ChIP-Seq of H3K27ac in MV4-11 cell. Table S6. In the ANP32B knockdown group, peaks called by ChIP-Seq of H3K27ac in MV4-11 cell. [file 12935_2024_3271_MOESM1_ESM.zip › New folder/Supplementary Table 4.xlsx]

## Sheet: Kasumi_ANP32B_KD_deseq2.results
Kasumi-1 sh-ANP32B RNAseq results
ensembl_gene_id	log2FoldChange	pvalue
ENSG00000136938	-3.1505	4.4431e-77
ENSG00000244682	2.20569	1.73936e-38
ENSG00000072694	1.93831	3.2017e-34
ENSG00000134256	2.08218	3.25484e-31
ENSG00000160883	2.62735	2.51441e-29
ENSG00000140678	2.00473	7.39226e-29
ENSG00000165178	1.86691	6.59325e-29
ENSG00000158517	1.93109	5.84997e-27
ENSG00000182487	1.7577	1.94956e-24
ENSG00000225217	2.15132	1.93818e-22
ENSG00000100714	-1.71623	3.26113e-21
ENSG00000157514	1.4884	4.63242e-20
ENSG00000011600	1.88049	1.5445e-19
ENSG00000100804	-1.86674	2.62802e-19
ENSG00000149547	-1.52893	1.14924e-18
ENSG00000172349	1.7059	2.29673e-18
ENSG00000087245	1.55445	5.65828e-18
ENSG00000166482	-1.67249	5.37879e-18
ENSG00000274580	1.84361	5.63087e-18
ENSG00000203709	1.69453	2.42312e-17
ENSG00000219545	-1.94615	3.54825e-17
ENSG00000189159	-1.43906	1.60724e-16
ENSG00000204791	1.3846	3.12798e-16
ENSG00000144677	-1.51471	4.28794e-16
ENSG00000182718	-1.27557	4.59911e-16
ENSG00000091592	1.85157	8.6112e-16
ENSG00000103313	1.85553	8.57437e-15
ENSG00000167680	1.87857	1.85959e-14
ENSG00000268758	2.42893	4.56008e-14
ENSG00000108405	1.19635	6.85801e-14
ENSG00000059804	1.11297	1.24933e-13
ENSG00000173110	2.3479	1.35468e-13
ENSG00000136997	-1.22572	1.45144e-13
ENSG00000117593	-1.15973	1.73136e-13
ENSG00000185650	1.42149	2.33149e-13
ENSG00000112118	-1.14342	2.57109e-13
ENSG00000186480	1.09474	2.50883e-13
ENSG00000174130	1.99212	2.99107e-13
ENSG00000168427	1.86877	3.39183e-13
ENSG00000197249	1.50594	4.00105e-13
ENSG00000114626	1.38042	4.74258e-13
ENSG00000274619	1.88035	8.09834e-13
ENSG00000136250	1.3805	1.25423e-12
ENSG00000180573	1.80671	1.26264e-12
ENSG00000052802	1.25496	1.39621e-12
ENSG00000088832	-1.08517	1.74279e-12
ENSG00000130164	1.09918	2.1641e-12
ENSG00000139278	1.65575	2.1356e-12
ENSG00000171793	-1.17329	2.19203e-12
ENSG00000197766	1.8573	2.72906e-12
ENSG00000085999	-1.12735	2.81035e-12
ENSG00000126759	1.99905	2.86454e-12
ENSG00000166803	-1.1876	3.02748e-12
ENSG00000092853	-1.35718	3.5058e-12
ENSG00000104738	-1.00065	3.69127e-12
ENSG00000168078	-1.29863	5.238e-12
ENSG00000159399	0.986696	6.27266e-12
ENSG00000135924	1.64174	6.87479e-12
ENSG00000231991	-1.63955	9.55817e-12
ENSG00000013364	1.48286	1.44393e-11
ENSG00000164687	-1.42085	1.68917e-11
ENSG00000118785	1.30764	1.89951e-11
ENSG00000076003	-0.998054	2.17204e-11
ENSG00000100100	1.49328	2.74442e-11
ENSG00000177000	1.14667	2.9378e-11
ENSG00000182179	1.03135	3.58198e-11
ENSG00000255419	-2.40697	4.07288e-11
ENSG00000101361	-1.04964	4.51162e-11
ENSG00000277726	4.51093	5.31965e-11
ENSG00000105376	1.82509	6.00807e-11
ENSG00000278415	1.83559	5.92386e-11
ENSG00000088854	1.19859	6.39921e-11
ENSG00000153044	-1.21112	6.45142e-11
ENSG00000259781	-1.16725	8.03404e-11
ENSG00000132646	-0.982568	8.53627e-11
ENSG00000169994	2.07048	8.42835e-11
ENSG00000073111	-1.02038	1.01149e-10
ENSG00000184220	-1.26445	1.08034e-10
ENSG00000142892	-1.18533	1.13787e-10
ENSG00000166278	1.65583	1.33452e-10
ENSG00000124357	1.06186	1.36516e-10
ENSG00000127540	-1.23682	1.40982e-10
ENSG00000042980	2.15432	1.52465e-10
ENSG00000130066	0.986774	1.76031e-10
ENSG00000164211	1.18612	1.91708e-10
ENSG00000166197	-0.94001	2.32775e-10
ENSG00000139636	1.07487	2.67992e-10
ENSG00000149516	-1.1073	2.68644e-10
ENSG00000277377	1.50568	2.78648e-10
ENSG00000101213	2.04813	2.88958e-10
ENSG00000130775	1.10344	3.34469e-10
ENSG00000179163	0.945448	3.50536e-10
ENSG00000148773	-0.916535	4.72983e-10
ENSG00000140199	1.05371	5.0644e-10
ENSG00000115232	-0.966922	5.40806e-10
ENSG00000123091	1.0189	5.49704e-10
ENSG00000116824	2.32691	5.60422e-10
ENSG00000132591	-1.05051	6.9131e-10
ENSG00000197324	1.21034	8.03441e-10
ENSG00000163597	-1.07582	8.78445e-10
ENSG00000276043	-1.23551	9.27077e-10
ENSG00000064687	1.05537	9.84278e-10
ENSG00000272949	1.63125	9.79379e-10
ENSG00000198753	1.54721	1.09492e-09
ENSG00000174837	1.59152	1.13088e-09
ENSG00000163513	0.933458	1.15477e-09
ENSG00000164045	-1.0894	1.20499e-09
ENSG00000273936	1.3558	1.25307e-09
ENSG00000150753	-0.93029	1.32464e-09
ENSG00000231543	1.72949	1.51002e-09
ENSG00000227039	1.20057	1.53667e-09
ENSG00000090382	0.854505	1.60836e-09
ENSG00000271723	2.38819	1.80024e-09
ENSG00000000938	1.07137	1.81644e-09
ENSG00000151062	1.10432	1.85971e-09
ENSG00000121933	2.98977	1.97519e-09
ENSG00000107957	1.04805	2.01632e-09
ENSG00000143476	-1.01092	2.11575e-09
ENSG00000132965	0.932154	2.18496e-09
ENSG00000104946	1.11473	2.47411e-09
ENSG00000025708	1.58027	2.8698e-09
ENSG00000122952	-0.995676	2.93885e-09
ENSG00000053372	-1.02509	3.10088e-09
ENSG00000171298	1.02917	3.27994e-09
ENSG00000279159	1.05233	3.26975e-09
ENSG00000139146	-1.04194	3.37387e-09
ENSG00000275970	2.29669	3.36943e-09
ENSG00000091490	-0.962265	3.50739e-09
ENSG00000167996	0.83246	3.6578e-09
ENSG00000119969	-1.19707	4.38059e-09
ENSG00000132436	-0.967714	4.72761e-09
ENSG00000152128	-1.04052	4.78107e-09
ENSG00000115053	-0.841085	4.90007e-09
ENSG00000063438	0.910469	5.15324e-09
ENSG00000276371	-1.0394	5.24943e-09
ENSG00000178814	1.27849	5.39887e-09
ENSG00000100368	1.06404	5.4557e-09
ENSG00000030582	0.930447	5.97069e-09
ENSG00000273738	2.18665	6.3822e-09
ENSG00000138119	1.05436	6.54897e-09
ENSG00000185100	1.16801	6.82022e-09
ENSG00000156030	0.897834	7.36141e-09
ENSG00000167325	-0.894805	8.59815e-09
ENSG00000185818	-1.54347	8.69196e-09
ENSG00000160255	1.00019	8.77898e-09
ENSG00000186871	-1.1127	8.91777e-09
ENSG00000173848	-0.960953	9.48145e-09
ENSG00000275269	2.4868	9.50558e-09
ENSG00000146918	-0.914284	9.92793e-09
ENSG00000094804	-1.0421	1.0251e-08
ENSG00000172893	1.03963	1.09733e-08
ENSG00000213160	-1.17948	1.26239e-08
ENSG00000107819	0.904138	1.47416e-08
ENSG00000142303	1.22986	1.4769e-08
ENSG00000171777	1.18656	1.47178e-08
ENSG00000130653	1.67301	1.60425e-08
ENSG00000155307	1.20668	1.60321e-08
ENSG00000166340	0.852875	1.59176e-08
ENSG00000144381	-0.865927	1.61782e-08
ENSG00000135926	0.889339	1.64136e-08
ENSG00000056277	-1.13872	1.78351e-08
ENSG00000158828	1.13722	1.79652e-08
ENSG00000112759	-0.862153	1.85448e-08
ENSG00000115541	-0.93799	1.86724e-08
ENSG00000254413	1.13391	1.9215e-08
ENSG00000093009	-0.967069	2.01986e-08
ENSG00000107738	1.08839	2.0293e-08
ENSG00000134824	0.823334	2.00909e-08
ENSG00000069275	-0.874665	2.07445e-08
ENSG00000114013	1.89811	2.10013e-08
ENSG00000171791	-1.16576	2.18932e-08
ENSG00000228716	-0.823815	2.22179e-08
ENSG00000273356	1.89339	2.23117e-08
ENSG00000099194	0.780169	2.28121e-08
ENSG00000156675	0.901582	2.52395e-08
ENSG00000159403	2.51584	2.54303e-08
ENSG00000188610	-0.923135	2.57686e-08
ENSG00000097021	-1.08654	2.59301e-08
ENSG00000174371	-0.962359	2.73579e-08
ENSG00000169413	1.44537	2.85842e-08
ENSG00000101003	-0.939388	2.95695e-08
ENSG00000135069	-0.839541	3.01747e-08
ENSG00000074855	1.08649	3.32481e-08
ENSG00000137841	0.866114	3.28268e-08
ENSG00000140525	-0.937273	3.32073e-08
ENSG00000142230	-0.885074	3.32182e-08
ENSG00000123933	1.08139	3.39257e-08
ENSG00000127922	-1.1101	3.39681e-08
ENSG00000124942	0.797036	3.42412e-08
ENSG00000164674	1.02169	3.57957e-08
ENSG00000214021	0.789697	3.5912e-08
ENSG00000225697	0.839809	3.6291e-08
ENSG00000035862	0.83154	3.6683e-08
ENSG00000125730	0.814234	3.67614e-08
ENSG00000119326	-0.955964	3.87632e-08
ENSG00000169245	-1.5471	3.8993e-08
ENSG00000134107	0.824907	4.08065e-08
ENSG00000141519	2.45515	4.11881e-08
ENSG00000165175	0.911599	4.2461e-08
ENSG00000101057	-0.848132	4.33113e-08
ENSG00000103257	-0.871617	4.47327e-08
ENSG00000139734	-0.929534	4.5972e-08
ENSG00000187498	1.29019	4.93036e-08
ENSG00000166508	-0.835847	5.00116e-08
ENSG00000213462	0.827328	4.98453e-08
ENSG00000132510	0.95238	5.12761e-08
ENSG00000121644	-0.946306	5.24072e-08
ENSG00000260285	1.23708	5.27066e-08
ENSG00000223654	2.66898	5.43099e-08
ENSG00000134070	0.939165	5.67397e-08
ENSG00000204054	0.935739	5.7835e-08
ENSG00000161960	-0.784706	5.84993e-08
ENSG00000164362	-1.36259	5.89373e-08
ENSG00000279117	1.08747	5.92481e-08
ENSG00000109971	-0.841104	6.10697e-08
ENSG00000176890	-0.902215	6.18834e-08
ENSG00000104889	-1.02154	6.29165e-08
ENSG00000175489	1.22067	6.53073e-08
ENSG00000108561	-0.820717	6.68054e-08
ENSG00000275990	0.879788	7.00289e-08
ENSG00000058804	-0.858488	7.72385e-08
ENSG00000014138	-0.922708	7.8175e-08
ENSG00000136161	0.830743	8.09648e-08
ENSG00000107815	-1.00366	8.35423e-08
ENSG00000172578	0.851135	8.32767e-08
ENSG00000189337	-1.05367	9.01176e-08
ENSG00000163938	-0.853177	9.06946e-08
ENSG00000132846	-1.06384	9.52243e-08
ENSG00000134061	-1.14771	9.52063e-08
ENSG00000198056	-1.02495	9.77717e-08
ENSG00000104419	0.841828	1.02292e-07
ENSG00000182004	-0.932551	1.02788e-07
ENSG00000011376	-0.970922	1.09647e-07
ENSG00000085514	1.45502	1.10266e-07
ENSG00000237945	0.874801	1.13412e-07
ENSG00000123360	0.838135	1.2098e-07
ENSG00000167088	-0.963633	1.22315e-07
ENSG00000139343	-0.950097	1.2438e-07
ENSG00000165304	-1.01621	1.27348e-07
ENSG00000085840	-0.803283	1.29478e-07
ENSG00000128567	-0.902177	1.28676e-07
ENSG00000274735	-1.13142	1.29424e-07
ENSG00000060982	-0.907467	1.31347e-07
ENSG00000111206	-0.81878	1.34603e-07
ENSG00000106991	0.824091	1.44925e-07
ENSG00000162645	1.73735	1.46572e-07
ENSG00000140465	0.907578	1.48266e-07
ENSG00000157873	1.07226	1.48768e-07
ENSG00000213719	1.18776	1.52689e-07
ENSG00000159388	1.21646	1.53602e-07
ENSG00000116678	1.01995	1.54872e-07
ENSG00000100284	0.901727	1.56795e-07
ENSG00000277048	-1.01021	1.57296e-07
ENSG00000164096	0.813797	1.58195e-07
ENSG00000119801	0.90944	1.6003e-07
ENSG00000188452	-0.931157	1.638e-07
ENSG00000114270	1.11585	1.68431e-07
ENSG00000117632	-0.837126	1.72632e-07
ENSG00000136982	-0.995411	1.75061e-07
ENSG00000226950	-1.03075	1.75758e-07
ENSG00000011021	0.85847	1.76614e-07
ENSG00000169679	-0.822422	1.98966e-07
ENSG00000138834	0.914826	2.02937e-07
ENSG00000232788	0.9841	2.07845e-07
ENSG00000125810	0.751621	2.09117e-07
ENSG00000124207	-0.972235	2.14088e-07
ENSG00000185022	1.00297	2.18583e-07
ENSG00000067082	0.799369	2.1984e-07
ENSG00000100767	0.928167	2.21542e-07
ENSG00000070814	-0.848685	2.28402e-07
ENSG00000082397	0.757913	2.29636e-07
ENSG00000105655	1.38865	2.29585e-07
ENSG00000128944	-0.882185	2.30164e-07
ENSG00000269968	4.71864	2.38573e-07
ENSG00000197299	-0.937019	2.47711e-07
ENSG00000099901	-0.943255	2.49407e-07
ENSG00000148019	-0.883928	2.63103e-07
ENSG00000134830	1.60625	2.65296e-07
ENSG00000080947	1.35244	2.69181e-07
ENSG00000010404	0.789045	2.89066e-07
ENSG00000111186	3.10591	3.11091e-07
ENSG00000145220	-0.944101	3.09974e-07
ENSG00000145375	-1.23014	3.11554e-07
ENSG00000135446	-0.81229	3.24754e-07
ENSG00000135677	0.758717	3.33603e-07
ENSG00000083312	-0.828448	3.38254e-07
ENSG00000065328	-0.949584	3.46461e-07
ENSG00000260997	0.965562	3.90245e-07
ENSG00000253729	-0.740264	3.97392e-07
ENSG00000144354	-0.754254	4.03299e-07
ENSG00000177084	-0.758396	4.08762e-07
ENSG00000167261	0.93224	4.12493e-07
ENSG00000100749	-0.889494	4.3672e-07
ENSG00000165490	-1.06657	4.37731e-07
ENSG00000203999	2.23246	4.6343e-07
ENSG00000152926	0.956097	4.69277e-07
ENSG00000090006	0.808057	4.84644e-07
ENSG00000117724	-0.801037	4.86923e-07
ENSG00000158195	-0.723172	4.9229e-07
ENSG00000168496	-0.90719	5.01867e-07
ENSG00000197774	1.03031	5.14848e-07
ENSG00000050438	1.12352	5.16737e-07
ENSG00000120256	-0.831633	5.23156e-07
ENSG00000160285	0.940736	5.32153e-07
ENSG00000051341	-0.868541	5.38995e-07
ENSG00000146278	0.785453	5.39591e-07
ENSG00000100365	0.904925	5.51061e-07
ENSG00000080824	-0.817206	5.75332e-07
ENSG00000167508	1.02671	5.73883e-07
ENSG00000091127	-0.978733	5.86664e-07
ENSG00000171320	-0.892404	5.93325e-07
ENSG00000135476	-0.766515	6.16507e-07
ENSG00000090889	-0.758291	6.22663e-07
ENSG00000152932	1.6705	6.58016e-07
ENSG00000225553	1.00312	6.57542e-07
ENSG00000276231	1.13814	6.67696e-07
ENSG00000118495	-0.813789	6.70138e-07
ENSG00000174839	-0.963426	6.85288e-07
ENSG00000224156	-0.72065	6.88682e-07
ENSG00000137822	-0.840284	6.91976e-07
ENSG00000187688	0.863159	7.04838e-07
ENSG00000170515	-0.726008	7.14163e-07
ENSG00000010292	-0.693878	7.2116e-07
ENSG00000076944	0.718923	7.23958e-07
ENSG00000144218	-1.79227	7.36258e-07
ENSG00000171617	0.959038	7.49103e-07
ENSG00000205208	-0.898328	7.63972e-07
ENSG00000169429	0.943981	7.66646e-07
ENSG00000027001	-1.16841	7.91281e-07
ENSG00000165480	-0.944491	8.56123e-07
ENSG00000132744	-1.34347	8.8552e-07
ENSG00000112561	0.996083	9.94506e-07
ENSG00000257167	-1.06875	9.98284e-07
ENSG00000126262	1.29778	1.00752e-06
ENSG00000169220	0.957982	1.04385e-06
ENSG00000100632	-0.835145	1.05194e-06
ENSG00000101439	0.734386	1.05913e-06
ENSG00000069399	1.18358	1.06551e-06
ENSG00000172932	0.823428	1.07595e-06
ENSG00000243725	-1.2472	1.10993e-06
ENSG00000141429	-0.80199	1.13892e-06
ENSG00000235027	1.50616	1.18267e-06
ENSG00000182054	-0.732168	1.19548e-06
ENSG00000115687	-0.955158	1.24333e-06
ENSG00000178409	-1.42146	1.28088e-06
ENSG00000173531	1.01076	1.30944e-06
ENSG00000197956	0.875868	1.31092e-06
ENSG00000168071	1.0001	1.37182e-06
ENSG00000225630	-0.866473	1.38474e-06
ENSG00000125885	-0.898623	1.4078e-06
ENSG00000100918	1.29266	1.42106e-06
ENSG00000128271	4.71491	1.4288e-06
ENSG00000159259	-0.828749	1.45734e-06
ENSG00000164985	-0.74768	1.45984e-06
ENSG00000077984	-0.869201	1.4687e-06
ENSG00000275530	-1.15297	1.47461e-06
ENSG00000206053	-0.740551	1.52682e-06
ENSG00000182628	-0.876153	1.53615e-06
ENSG00000130826	-0.761224	1.60831e-06
ENSG00000198860	-0.845276	1.64096e-06
ENSG00000087269	-0.759667	1.65483e-06
ENSG00000044090	0.749597	1.67897e-06
ENSG00000148400	0.79112	1.68228e-06
ENSG00000198888	-0.750999	1.71281e-06
ENSG00000135763	-0.912379	1.7619e-06
ENSG00000221968	0.80724	1.75985e-06
ENSG00000247626	-0.836177	1.77921e-06
ENSG00000105419	2.18572	1.79429e-06
ENSG00000138757	-0.724402	1.79856e-06
ENSG00000235067	-0.682959	1.81224e-06
ENSG00000185215	0.876687	1.83891e-06
ENSG00000167747	-0.817987	2.02293e-06
ENSG00000227739	-0.680152	2.01919e-06
ENSG00000262243	0.782162	2.06895e-06
ENSG00000007968	-0.883759	2.1235e-06
ENSG00000234836	-1.25548	2.13915e-06
ENSG00000131401	1.08004	2.21039e-06
ENSG00000161013	-0.774659	2.23095e-06
ENSG00000182154	0.957068	2.23491e-06
ENSG00000178952	-0.708417	2.3065e-06
ENSG00000160796	0.66683	2.31818e-06
ENSG00000113108	0.841597	2.3521e-06
ENSG00000135486	-0.715245	2.35593e-06
ENSG00000092621	-0.727801	2.38867e-06
ENSG00000131069	0.780292	2.47277e-06
ENSG00000084090	-0.684945	2.53991e-06
ENSG00000109674	-0.780181	2.55234e-06
ENSG00000112679	0.767533	2.55804e-06
ENSG00000077935	-0.920758	2.60114e-06
ENSG00000198848	0.732201	2.61435e-06
ENSG00000186583	0.950864	2.68139e-06
ENSG00000243335	0.696789	2.6965e-06
ENSG00000090238	1.08084	2.85961e-06
ENSG00000128512	1.38909	2.89161e-06
ENSG00000104870	0.724882	2.93182e-06
ENSG00000128578	-0.997023	2.95247e-06
ENSG00000035499	-0.818097	3.03989e-06
ENSG00000114796	0.792388	3.09587e-06
ENSG00000073910	0.749394	3.10462e-06
ENSG00000119535	0.757851	3.16508e-06
ENSG00000158714	-1.29097	3.18395e-06
ENSG00000100350	-0.718775	3.19872e-06
ENSG00000166855	-0.747006	3.28815e-06
ENSG00000189362	-0.788741	3.32159e-06
ENSG00000178202	-0.835974	3.35604e-06
ENSG00000166507	0.862911	3.37579e-06
ENSG00000183311	-0.663064	3.37627e-06
ENSG00000096060	-0.765919	3.40854e-06
ENSG00000130816	-0.696182	3.41805e-06
ENSG00000154760	-0.709622	3.413e-06
ENSG00000163933	-0.742981	3.40322e-06
ENSG00000163918	-0.745982	3.48087e-06
ENSG00000105223	0.77769	3.51347e-06
ENSG00000148843	-0.699471	3.57972e-06
ENSG00000167110	0.794147	3.70894e-06
ENSG00000162976	0.856587	3.7196e-06
ENSG00000163659	0.7986	3.86601e-06
ENSG00000229684	-0.654895	3.8891e-06
ENSG00000033867	-0.790261	4.10976e-06
ENSG00000111445	-0.775087	4.07722e-06
ENSG00000129173	-0.797058	4.09645e-06
ENSG00000166928	1.17813	4.09449e-06
ENSG00000171860	1.09768	4.1019e-06
ENSG00000163516	0.664861	4.16117e-06
ENSG00000067064	0.771829	4.18301e-06
ENSG00000184730	1.03071	4.26164e-06
ENSG00000279689	1.18033	4.27342e-06
ENSG00000123219	-0.966169	4.48994e-06
ENSG00000048162	-0.986969	4.62132e-06
ENSG00000115165	0.968559	4.61674e-06
ENSG00000065060	-0.820089	4.65419e-06
ENSG00000172794	0.751597	4.64571e-06
ENSG00000198042	-0.758492	4.65995e-06
ENSG00000137804	-0.701276	4.74026e-06
ENSG00000150681	0.887117	4.73275e-06
ENSG00000151503	-0.656446	4.82604e-06
ENSG00000003402	0.679022	4.86584e-06
ENSG00000129467	1.04988	4.86176e-06
ENSG00000171848	-0.679152	4.93212e-06
ENSG00000178921	-0.857848	4.92828e-06
ENSG00000120885	-0.736061	4.97637e-06
ENSG00000124313	1.19275	5.0079e-06
ENSG00000188822	0.715797	4.99716e-06
ENSG00000117984	0.815421	5.09934e-06
ENSG00000178209	0.859827	5.23252e-06
ENSG00000083720	-0.988984	5.26069e-06
ENSG00000196230	-0.646835	5.25109e-06
ENSG00000104894	0.685437	5.30856e-06
ENSG00000231116	-0.943821	5.354e-06
ENSG00000160117	-0.821669	5.37629e-06
ENSG00000057657	1.12692	5.39371e-06
ENSG00000204876	1.83878	5.41434e-06
ENSG00000165233	0.770338	5.45717e-06
ENSG00000136492	-0.980661	5.47938e-06
ENSG00000089558	1.12007	5.59565e-06
ENSG00000110921	0.823483	5.62984e-06
ENSG00000094916	-0.649078	5.77202e-06
ENSG00000116237	-0.746242	5.76436e-06
ENSG00000126709	0.805526	5.7901e-06
ENSG00000131467	-0.706491	5.83874e-06
ENSG00000182459	-1.21363	5.88392e-06
ENSG00000232575	-0.638845	5.89701e-06
ENSG00000105520	0.968314	5.93022e-06
ENSG00000125657	0.822819	5.92078e-06
ENSG00000085511	-0.696559	5.94404e-06
ENSG00000178685	0.831638	6.05082e-06
ENSG00000164032	-0.652607	6.11494e-06
ENSG00000148840	-0.730335	6.29651e-06
ENSG00000103066	0.751819	6.31829e-06
ENSG00000213390	-0.674194	6.34516e-06
ENSG00000111602	-0.689847	6.36676e-06
ENSG00000142528	-0.861806	6.45169e-06
ENSG00000132383	-0.643737	6.55379e-06
ENSG00000151239	0.955404	6.58432e-06
ENSG00000071539	-0.776827	6.66196e-06
ENSG00000144746	0.687798	6.74505e-06
ENSG00000072501	-0.635821	6.92735e-06
ENSG00000148824	-0.787939	6.91839e-06
ENSG00000116701	0.788939	6.96664e-06
ENSG00000185028	-2.00235	6.95754e-06
ENSG00000155561	-0.682432	7.35324e-06
ENSG00000163823	0.929713	7.33938e-06
ENSG00000066583	-0.9306	7.51427e-06
ENSG00000132382	-0.820475	7.51563e-06
ENSG00000113569	-0.772985	7.6e-06
ENSG00000128595	-0.694395	7.61109e-06
ENSG00000121152	-0.755226	7.65728e-06
ENSG00000125089	0.808537	7.65624e-06
ENSG00000167925	0.853072	7.72175e-06
ENSG00000137449	0.867542	7.77141e-06
ENSG00000135127	-1.32728	8.11074e-06
ENSG00000162413	0.67634	8.16459e-06
ENSG00000160193	-0.913654	8.20287e-06
ENSG00000197860	0.728239	8.19945e-06
ENSG00000149136	-0.645787	8.23789e-06
ENSG00000124762	0.925841	8.35969e-06
ENSG00000070081	-0.789332	8.45558e-06
ENSG00000124067	0.793224	8.49954e-06
ENSG00000142856	-0.848885	8.71829e-06
ENSG00000259332	3.9938	8.75408e-06
ENSG00000179041	-0.927059	8.80263e-06
ENSG00000125148	-0.645383	8.94649e-06
ENSG00000196187	0.665536	9.34324e-06
ENSG00000181026	-1.31298	9.39595e-06
ENSG00000012048	-0.754026	9.46943e-06
ENSG00000134291	-0.694087	9.53908e-06
ENSG00000102384	-0.884376	9.70643e-06
ENSG00000169231	0.722225	9.68609e-06
ENSG00000232421	-0.623314	9.6961e-06
ENSG00000134057	-0.723261	9.75714e-06
ENSG00000146192	1.32768	1.00185e-05
ENSG00000028137	0.671066	1.00387e-05
ENSG00000175147	2.07211	1.0105e-05
ENSG00000159131	-0.654644	1.01259e-05
ENSG00000108559	-0.699212	1.01674e-05
ENSG00000151651	1.29052	1.01984e-05
ENSG00000196576	1.30785	1.02625e-05
ENSG00000123728	0.737842	1.03058e-05
ENSG00000135363	0.686677	1.0318e-05
ENSG00000170312	-0.681803	1.03591e-05
ENSG00000132359	0.850116	1.06597e-05
ENSG00000198826	-0.734183	1.06877e-05
ENSG00000112511	1.08253	1.07258e-05
ENSG00000177409	0.831551	1.10643e-05
ENSG00000067842	0.941056	1.12837e-05
ENSG00000101605	1.75872	1.13837e-05
ENSG00000116455	-0.73832	1.14005e-05
ENSG00000123374	-0.658637	1.15276e-05
ENSG00000130589	0.723602	1.18282e-05
ENSG00000135709	1.00266	1.19721e-05
ENSG00000196584	-0.811945	1.20355e-05
ENSG00000158604	0.664026	1.23821e-05
ENSG00000109084	-0.780618	1.25432e-05
ENSG00000276924	-1.08054	1.26505e-05
ENSG00000029993	-0.709255	1.26747e-05
ENSG00000109805	-0.737647	1.27638e-05
ENSG00000279267	1.54461	1.28143e-05
ENSG00000012822	0.719524	1.29281e-05
ENSG00000101311	-1.16422	1.32401e-05
ENSG00000188603	0.773445	1.32577e-05
ENSG00000107833	-0.745308	1.33961e-05
ENSG00000129810	-0.755629	1.33966e-05
ENSG00000184494	1.08447	1.35613e-05
ENSG00000164463	0.847186	1.37306e-05
ENSG00000112029	-0.730167	1.40986e-05
ENSG00000271605	0.882044	1.40787e-05
ENSG00000082516	-0.73379	1.42e-05
ENSG00000166165	1.21824	1.46345e-05
ENSG00000215784	-0.744579	1.4935e-05
ENSG00000100522	-0.827031	1.49862e-05
ENSG00000135828	0.707629	1.51141e-05
ENSG00000149636	-0.713659	1.51719e-05
ENSG00000121211	-0.905275	1.54353e-05
ENSG00000183929	1.48252	1.55117e-05
ENSG00000131153	-0.850338	1.55495e-05
ENSG00000180891	0.92079	1.56234e-05
ENSG00000140995	0.742899	1.59563e-05
ENSG00000105011	-0.704966	1.62208e-05
ENSG00000049449	-0.761329	1.62674e-05
ENSG00000167900	-0.794203	1.64239e-05
ENSG00000241978	-0.625869	1.66698e-05
ENSG00000125734	0.651628	1.67169e-05
ENSG00000173207	-0.636461	1.67436e-05
ENSG00000087266	0.692867	1.72442e-05
ENSG00000124532	-0.731454	1.74897e-05
ENSG00000147883	1.24739	1.79554e-05
ENSG00000125166	-0.655067	1.86757e-05
ENSG00000179532	0.71584	1.86968e-05
ENSG00000213430	-1.12154	1.9167e-05
ENSG00000266976	0.60507	1.91749e-05
ENSG00000164087	-0.73817	1.93375e-05
ENSG00000114473	0.869867	1.93731e-05
ENSG00000005844	0.646708	1.94265e-05
ENSG00000172244	-0.963892	1.96263e-05
ENSG00000214706	-0.727096	1.98019e-05
ENSG00000105486	-0.650897	2.0093e-05
ENSG00000128973	-0.773021	2.00844e-05
ENSG00000169896	0.790967	2.02771e-05
ENSG00000275568	-0.706793	2.03068e-05
ENSG00000167695	-0.836584	2.05293e-05
ENSG00000147224	-0.702141	2.06809e-05
ENSG00000139890	2.13462	2.07275e-05
ENSG00000128951	-0.680781	2.09726e-05
ENSG00000101974	-0.777787	2.1048e-05
ENSG00000182810	-0.923804	2.11315e-05
ENSG00000127084	0.723326	2.13223e-05
ENSG00000206403	1.54289	2.18679e-05
ENSG00000141504	0.780672	2.19282e-05
ENSG00000113013	-0.614567	2.19949e-05
ENSG00000142233	1.84731	2.21188e-05
ENSG00000189403	-0.592464	2.21337e-05
ENSG00000256269	-0.844786	2.26768e-05
ENSG00000196550	-0.752698	2.27573e-05
ENSG00000182782	2.16532	2.29322e-05
ENSG00000100647	0.79134	2.30246e-05
ENSG00000078487	-0.812169	2.3302e-05
ENSG00000155380	-0.672919	2.3449e-05
ENSG00000064601	0.677202	2.35266e-05
ENSG00000086200	-0.762755	2.38303e-05
ENSG00000125648	0.617086	2.40299e-05
ENSG00000143621	-0.597807	2.4199e-05
ENSG00000135829	-0.648747	2.4316e-05
ENSG00000166226	-0.64271	2.47236e-05
ENSG00000112394	-0.974166	2.49556e-05
ENSG00000237441	1.06925	2.49621e-05
ENSG00000049541	-0.690003	2.53045e-05
ENSG00000100479	-0.958604	2.53139e-05
ENSG00000090975	0.822809	2.54166e-05
ENSG00000160818	-0.787176	2.54826e-05
ENSG00000197275	-0.958826	2.59395e-05
ENSG00000105173	-1.46352	2.60161e-05
ENSG00000105371	0.957414	2.6179e-05
ENSG00000142347	0.621876	2.7036e-05
ENSG00000018510	-0.622674	2.71884e-05
ENSG00000138182	-0.698729	2.736e-05
ENSG00000175305	-0.916152	2.74299e-05
ENSG00000083635	-0.870458	2.78038e-05
ENSG00000100024	0.996253	2.78507e-05
ENSG00000115657	1.32032	2.81231e-05
ENSG00000274272	0.725334	2.8591e-05
ENSG00000276985	1.60838	2.88693e-05
ENSG00000163468	-0.585888	2.89691e-05
ENSG00000073792	-1.20471	2.92531e-05
ENSG00000141526	0.838056	2.95391e-05
ENSG00000233276	0.822711	2.95545e-05
ENSG00000183048	-0.908268	2.97013e-05
ENSG00000163808	-0.693765	2.97883e-05
ENSG00000278047	-1.07338	3.00685e-05
ENSG00000137070	0.91931	3.06686e-05
ENSG00000269843	2.44406	3.06319e-05
ENSG00000139618	-0.733018	3.09736e-05
ENSG00000129226	0.907242	3.10591e-05
ENSG00000178999	-0.681219	3.16587e-05
ENSG00000166839	0.901672	3.18077e-05
ENSG00000155640	-0.854602	3.21432e-05
ENSG00000095319	-0.595347	3.22383e-05
ENSG00000186792	0.863868	3.23378e-05
ENSG00000261740	-0.832339	3.32796e-05
ENSG00000143799	-0.575688	3.38017e-05
ENSG00000148180	0.780488	3.38373e-05
ENSG00000185033	0.728181	3.39941e-05
ENSG00000132507	-0.600274	3.40552e-05
ENSG00000277145	-1.03546	3.41086e-05
ENSG00000255398	1.78743	3.42827e-05
ENSG00000065150	-0.616321	3.45761e-05
ENSG00000060688	-0.654429	3.46484e-05
ENSG00000074706	0.671857	3.47871e-05
ENSG00000175155	0.696264	3.51633e-05
ENSG00000136518	-0.686195	3.52978e-05
ENSG00000137101	1.06627	3.52869e-05
ENSG00000013441	0.666778	3.58788e-05
ENSG00000172236	0.806845	3.59378e-05
ENSG00000173559	0.63076	3.61374e-05
ENSG00000163170	-1.08394	3.67736e-05
ENSG00000163950	-0.60538	3.70832e-05
ENSG00000040275	-0.759533	3.73458e-05
ENSG00000116830	-0.640925	3.74e-05
ENSG00000206455	-0.814661	3.73995e-05
ENSG00000178966	-0.762282	3.74742e-05
ENSG00000221978	0.564413	3.80624e-05
ENSG00000197712	0.971651	3.81386e-05
ENSG00000068697	0.649339	3.84379e-05
ENSG00000249565	-1.30682	3.84153e-05
ENSG00000105202	-0.624418	3.85448e-05
ENSG00000278436	-1.07168	3.88918e-05
ENSG00000130713	-0.781084	3.92461e-05
ENSG00000277765	-0.956017	3.93456e-05
ENSG00000138363	-0.655462	3.94085e-05
ENSG00000065183	-0.654665	3.94853e-05
ENSG00000158825	0.780989	3.95693e-05
ENSG00000146731	-0.580519	3.97198e-05
ENSG00000223745	0.686285	3.99889e-05
ENSG00000100297	-0.658367	4.02248e-05
ENSG00000185760	-0.918696	4.06175e-05
ENSG00000101407	-0.670286	4.07817e-05
ENSG00000077514	-0.683236	4.20251e-05
ENSG00000163297	0.692297	4.2176e-05
ENSG00000100221	-0.693671	4.23509e-05
ENSG00000102057	0.988824	4.27506e-05
ENSG00000087589	2.30667	4.32142e-05
ENSG00000131724	0.658477	4.33686e-05
ENSG00000092201	-0.609448	4.34998e-05
ENSG00000234674	-0.850647	4.35551e-05
ENSG00000186352	0.731591	4.45342e-05
ENSG00000088325	-0.595951	4.46376e-05
ENSG00000255182	0.938188	4.4844e-05
ENSG00000136286	0.634816	4.62118e-05
ENSG00000128708	-0.638688	4.63642e-05
ENSG00000197530	0.713358	4.64981e-05
ENSG00000168610	0.598715	4.67051e-05
ENSG00000225828	0.669933	4.67767e-05
ENSG00000197622	0.585221	4.70555e-05
ENSG00000145545	0.653226	4.75826e-05
ENSG00000204364	1.27409	4.80623e-05
ENSG00000114853	0.76943	4.82792e-05
ENSG00000137124	-0.734083	4.82517e-05
ENSG00000154358	0.695606	4.82674e-05
ENSG00000075702	-0.688941	4.89632e-05
ENSG00000177103	0.888078	4.95674e-05
ENSG00000198938	-0.556248	4.9543e-05
ENSG00000198522	-0.758432	4.97208e-05
ENSG00000006282	0.77129	4.98002e-05
ENSG00000137713	-0.715361	4.99157e-05
ENSG00000198763	-0.666154	5.00932e-05
ENSG00000253123	1.96255	5.04267e-05
ENSG00000180263	-0.914787	5.06645e-05
ENSG00000198830	-0.549932	5.10517e-05
ENSG00000175334	-0.733265	5.15982e-05
ENSG00000167895	0.655235	5.19265e-05
ENSG00000186815	0.598497	5.19634e-05
ENSG00000121057	-0.65117	5.28419e-05
ENSG00000134690	-0.596682	5.30418e-05
ENSG00000146281	-0.649782	5.31164e-05
ENSG00000187676	-1.46403	5.31129e-05
ENSG00000169136	-0.617207	5.43414e-05
ENSG00000161692	-0.687957	5.48751e-05
ENSG00000203760	-0.772773	5.49478e-05
ENSG00000131389	0.613849	5.54473e-05
ENSG00000068323	0.680969	5.65274e-05
ENSG00000105327	1.12461	5.67503e-05
ENSG00000071967	0.616006	5.7379e-05
ENSG00000125538	1.78242	5.73903e-05
ENSG00000144791	0.569471	5.81417e-05
ENSG00000167703	1.45221	5.83185e-05
ENSG00000084774	-0.602729	5.86528e-05
ENSG00000100162	-0.768201	5.88917e-05
ENSG00000140368	0.766586	5.90051e-05
ENSG00000138778	-0.718655	5.93439e-05
ENSG00000110719	0.624428	5.9854e-05
ENSG00000212907	-0.679942	6.16605e-05
ENSG00000089818	0.70806	6.20085e-05
ENSG00000131747	-0.645633	6.19253e-05
ENSG00000085117	0.896987	6.24658e-05
ENSG00000104081	0.642757	6.24891e-05
ENSG00000140379	0.766714	6.2555e-05
ENSG00000148926	0.80391	6.25794e-05
ENSG00000163346	0.715749	6.26303e-05
ENSG00000181163	-0.579994	6.27203e-05
ENSG00000092820	-0.591384	6.28731e-05
ENSG00000113356	-0.87023	6.30908e-05
ENSG00000139514	-0.597723	6.31312e-05
ENSG00000139132	0.693083	6.41687e-05
ENSG00000185198	1.27344	6.43813e-05
ENSG00000075218	-0.642232	6.47902e-05
ENSG00000013573	-0.603805	6.50141e-05
ENSG00000160298	-0.656098	6.49275e-05
ENSG00000168461	-0.586611	6.5788e-05
ENSG00000123329	0.66912	6.65908e-05
ENSG00000113810	-0.604142	6.70467e-05
ENSG00000166851	-0.575629	6.7226e-05
ENSG00000130827	0.686086	6.80233e-05
ENSG00000211697	0.7957	6.94641e-05
ENSG00000157193	-0.595637	7.03069e-05
ENSG00000076382	-0.559079	7.24058e-05
ENSG00000196419	-0.556365	7.27885e-05
ENSG00000275136	1.52099	7.31023e-05
ENSG00000137700	-0.737438	7.36531e-05
ENSG00000170581	0.581768	7.37763e-05
ENSG00000119899	0.69637	7.44994e-05
ENSG00000102900	-0.601064	7.53779e-05
ENSG00000079246	-0.588309	7.55944e-05
ENSG00000146072	0.610653	7.56231e-05
ENSG00000157470	-1.19471	7.58231e-05
ENSG00000196358	0.826539	7.57813e-05
ENSG00000108771	0.973237	7.66269e-05
ENSG00000026025	0.545385	7.68643e-05
ENSG00000101412	-0.704103	7.71444e-05
ENSG00000168411	-0.57476	7.73608e-05
ENSG00000110104	-0.920661	7.76271e-05
ENSG00000110047	0.745155	7.80216e-05
ENSG00000102054	-0.563723	7.85608e-05
ENSG00000149503	-0.664328	7.93102e-05
ENSG00000023171	-0.653013	7.94666e-05
ENSG00000158717	0.643978	7.97375e-05
ENSG00000184678	0.909005	7.97373e-05
ENSG00000160131	-0.618249	8.03168e-05
ENSG00000111788	-0.717596	8.15718e-05
ENSG00000116741	1.15903	8.17065e-05
ENSG00000142731	-0.7191	8.24766e-05
ENSG00000173372	2.11732	8.29134e-05
ENSG00000224078	0.664554	8.30922e-05
ENSG00000132780	-0.56607	8.4865e-05
ENSG00000037897	-1.07277	8.58653e-05
ENSG00000162139	-0.5981	8.73547e-05
ENSG00000176903	0.667608	8.77192e-05
ENSG00000096384	-0.54615	8.8751e-05
ENSG00000097046	-0.626759	8.86971e-05
ENSG00000108389	0.545313	8.93287e-05
ENSG00000198554	-0.706243	9.01575e-05
ENSG00000171045	0.656588	9.04951e-05
ENSG00000130684	0.805447	9.09607e-05
ENSG00000138160	-0.599371	9.08856e-05
ENSG00000183765	-0.656293	9.11556e-05
ENSG00000132334	0.600439	9.16968e-05
ENSG00000144395	-0.728013	9.23053e-05
ENSG00000164654	-0.670976	9.30467e-05
ENSG00000137494	0.861363	9.33267e-05
ENSG00000274804	-0.984493	9.33964e-05
ENSG00000110696	-0.585724	9.39968e-05
ENSG00000181938	-0.896734	9.52832e-05
ENSG00000175792	-0.677463	9.56785e-05
ENSG00000243696	0.909786	9.57068e-05
ENSG00000096063	-0.6013	9.65147e-05
ENSG00000080608	-0.653724	9.66816e-05
ENSG00000183762	1.01783	9.67852e-05
ENSG00000109685	-0.533794	9.74324e-05
ENSG00000137054	-0.693048	9.75753e-05
ENSG00000142327	0.621163	9.8696e-05
ENSG00000167670	-0.64676	9.87652e-05
ENSG00000110324	0.666359	9.93499e-05
ENSG00000196154	0.539515	9.9857e-05
ENSG00000186517	0.638402	0.000101791
ENSG00000133026	-0.731239	0.000102177
ENSG00000185379	-0.73662	0.000102843
ENSG00000078804	0.939254	0.000103182
ENSG00000091483	-0.590831	0.000103785
ENSG00000162063	-0.58125	0.000105096
ENSG00000261087	0.760273	0.000105224
ENSG00000055044	-0.58063	0.000105618
ENSG00000166816	1.71058	0.000106358
ENSG00000142945	-0.537431	0.000106912
ENSG00000262473	-0.807049	0.000106974
ENSG00000203710	0.825183	0.000108059
ENSG00000135316	-0.563494	0.000110229
ENSG00000110876	0.637939	0.000110945
ENSG00000125144	-0.797321	0.000111147
ENSG00000198805	-0.592483	0.000111166
ENSG00000164603	0.700476	0.000111642
ENSG00000174282	0.632932	0.000112225
ENSG00000233450	-0.667603	0.000113929
ENSG00000117533	0.708542	0.000114291
ENSG00000272196	1.02637	0.000115171
ENSG00000235773	-1.17073	0.000115586
ENSG00000186951	0.651183	0.00011732
ENSG00000198700	-0.546788	0.000119293
ENSG00000144228	0.726262	0.000119819
ENSG00000197872	0.671043	0.000121683
ENSG00000144655	0.669261	0.000122257
ENSG00000163002	-0.827347	0.000122541
ENSG00000132341	-0.569905	0.000123534
ENSG00000151576	-0.59786	0.000123842
ENSG00000179750	-0.601201	0.000123816
ENSG00000266714	0.730127	0.000123635
ENSG00000140905	-0.979093	0.00012451
ENSG00000171314	-0.516149	0.00012571
ENSG00000128050	-0.582337	0.000126231
ENSG00000123485	-0.578416	0.000126749
ENSG00000146670	-0.623602	0.00012817
ENSG00000176225	-0.704354	0.000128407
ENSG00000111911	0.616192	0.000128656
ENSG00000163703	0.749047	0.000129442
ENSG00000099308	0.599412	0.000130167
ENSG00000213722	1.65525	0.000130479
ENSG00000004660	0.716047	0.000131762
ENSG00000096093	0.695104	0.00013294
ENSG00000165209	-0.628824	0.000132797
ENSG00000142207	-0.558556	0.000134094
ENSG00000124784	-0.684429	0.000135401
ENSG00000188641	0.742868	0.000135566
ENSG00000104361	0.703269	0.000135998
ENSG00000137807	-0.58882	0.000136138
ENSG00000004779	-0.591032	0.000136964
ENSG00000186866	0.583896	0.000139206
ENSG00000213625	0.582039	0.000139875
ENSG00000138780	-0.71232	0.000140526
ENSG00000100418	-0.672736	0.0001411
ENSG00000109919	-0.61942	0.000141249
ENSG00000122966	-0.536872	0.000141086
ENSG00000125630	-0.687212	0.000142347
ENSG00000115756	0.593448	0.000142628
ENSG00000159063	-0.63304	0.000144085
ENSG00000179111	1.48338	0.000144062
ENSG00000196305	-0.585408	0.000144221
ENSG00000126458	0.887834	0.000144675
ENSG00000110107	-0.53946	0.000148168
ENSG00000135521	-0.734989	0.000149296
ENSG00000197451	-0.768417	0.000149257
ENSG00000116005	0.614806	0.000149521
ENSG00000158615	-0.545951	0.000149741
ENSG00000075618	0.68534	0.000152462
ENSG00000129219	0.675866	0.000152629
ENSG00000070540	0.78384	0.000153123
ENSG00000062485	-0.522854	0.000153607
ENSG00000197405	1.44249	0.000154005
ENSG00000122042	0.65225	0.000154561
ENSG00000166046	1.04834	0.000155678
ENSG00000120254	-0.546571	0.000157555
ENSG00000099785	0.788631	0.000157897
ENSG00000149554	-0.595389	0.000159463
ENSG00000095002	-0.585275	0.000160854
ENSG00000234343	0.992697	0.000162161
ENSG00000265118	1.07202	0.000162153
ENSG00000183763	-0.618719	0.000162578
ENSG00000087086	0.509692	0.00016388
ENSG00000120526	-0.641749	0.000164032
ENSG00000175643	-0.596538	0.000163917
ENSG00000149474	-0.714272	0.000164802
ENSG00000266094	0.545235	0.000164919
ENSG00000126860	0.671257	0.000166252
ENSG00000274257	0.557483	0.000166314
ENSG00000030066	-0.552147	0.000167342
ENSG00000196547	0.585746	0.000167286
ENSG00000198925	0.634497	0.000169804
ENSG00000203812	1.0091	0.00016977
ENSG00000160570	0.773063	0.000170126
ENSG00000137496	0.789595	0.000170536
ENSG00000108424	-0.515013	0.000172521
ENSG00000147536	-0.631005	0.000173487
ENSG00000138346	-0.719118	0.000174194
ENSG00000175857	0.686207	0.000174392
ENSG00000196092	-0.898738	0.000174453
ENSG00000105185	-0.608957	0.000174877
ENSG00000135046	0.654707	0.000175996
ENSG00000140474	0.585395	0.000176754
ENSG00000076248	-0.643365	0.000177043
ENSG00000154920	-0.589453	0.00017936
ENSG00000114686	-0.571128	0.000179789
ENSG00000115844	1.34708	0.000180346
ENSG00000136104	-0.57844	0.000180375
ENSG00000186810	-2.14735	0.000180463
ENSG00000206282	0.882437	0.000180049
ENSG00000173334	1.36381	0.00018117
ENSG00000100410	-0.73805	0.000182477
ENSG00000162521	-0.567104	0.000183775
ENSG00000183044	0.691998	0.000184036
ENSG00000273142	0.63806	0.000185162
ENSG00000105856	0.605206	0.000187276
ENSG00000156970	-0.577754	0.000187484
ENSG00000165392	-0.614709	0.000187491
ENSG00000160932	-0.645781	0.000188098
ENSG00000175130	-0.889545	0.000190296
ENSG00000151849	-0.616628	0.000190509
ENSG00000093072	0.518768	0.000194272
ENSG00000120802	-0.538602	0.000195422
ENSG00000146143	-0.651437	0.000195779
ENSG00000135245	0.569192	0.000197709
ENSG00000149591	1.70079	0.000197556
ENSG00000157259	0.588931	0.000197386
ENSG00000254402	1.43273	0.000197399
ENSG00000087495	-0.66974	0.000200766
ENSG00000277909	-0.822664	0.000201039
ENSG00000090061	-0.591267	0.000204636
ENSG00000118193	-0.570778	0.000205392
ENSG00000077097	-0.553284	0.000205711
ENSG00000071794	-0.57032	0.000206009
ENSG00000111897	0.582713	0.000206366
ENSG00000051180	-0.624576	0.00020763
ENSG00000107130	-0.714789	0.000207946
ENSG00000148082	0.8465	0.00020907
ENSG00000072310	0.570438	0.000211903
ENSG00000100097	0.713462	0.000212096
ENSG00000143847	0.898133	0.000213657
ENSG00000222009	0.978869	0.000213509
ENSG00000134684	-0.498885	0.000215673
ENSG00000239282	0.797701	0.000217854
ENSG00000093217	-0.783735	0.000219487
ENSG00000175198	-0.697432	0.000221471
ENSG00000185862	0.666977	0.000222088
ENSG00000197045	-0.600013	0.000223087
ENSG00000119333	-0.622628	0.000224991
ENSG00000070182	-1.57454	0.000225704
ENSG00000161714	1.07781	0.000226003
ENSG00000137414	0.631553	0.000226338
ENSG00000109083	0.752035	0.000226869
ENSG00000112578	-0.803625	0.000226752
ENSG00000257315	0.600825	0.000227056
ENSG00000100429	0.609632	0.000227997
ENSG00000170348	-0.550001	0.000229601
ENSG00000157456	-0.534902	0.000231817
ENSG00000167995	0.955628	0.000231696
ENSG00000185418	0.829899	0.000231357
ENSG00000188559	0.531783	0.000231144
ENSG00000163811	-0.651191	0.000234619
ENSG00000181458	0.798077	0.000235082
ENSG00000139178	0.669977	0.000236937
ENSG00000110011	0.613869	0.000238219
ENSG00000246465	-0.735138	0.000239595
ENSG00000177663	0.522172	0.000240941
ENSG00000239672	-0.694135	0.000241339
ENSG00000151490	1.91689	0.000242993
ENSG00000092470	-0.599151	0.000244037
ENSG00000117450	-0.51376	0.000245168
ENSG00000210140	-0.618815	0.000245168
ENSG00000256663	-1.04003	0.000245771
ENSG00000011275	0.518523	0.000248944
ENSG00000117155	-0.684315	0.000250191
ENSG00000232434	0.90719	0.000251906
ENSG00000175482	0.590992	0.000253325
ENSG00000114125	0.614973	0.000253964
ENSG00000266338	0.704396	0.000254822
ENSG00000157036	-0.790515	0.000255442
ENSG00000161955	0.789029	0.000257091
ENSG00000223764	0.705335	0.000256903
ENSG00000173530	0.564414	0.000258179
ENSG00000101346	-0.507406	0.00025936
ENSG00000172167	-0.701913	0.000259387
ENSG00000113161	0.556404	0.000260487
ENSG00000166881	-0.569652	0.000263284
ENSG00000105281	-0.589153	0.000266133
ENSG00000118298	2.31447	0.000265929
ENSG00000163655	-0.566754	0.000276389
ENSG00000116199	-0.553206	0.000276779
ENSG00000121281	0.530066	0.000279014
ENSG00000184110	-0.508284	0.000279835
ENSG00000125319	-0.783777	0.000282377
ENSG00000197253	0.629545	0.000283799
ENSG00000167513	-0.589399	0.000284917
ENSG00000132967	-0.654145	0.000287005
ENSG00000102032	0.724153	0.000290329
ENSG00000255717	-0.546033	0.000291237
ENSG00000143320	1.71696	0.00029287
ENSG00000148606	-0.593526	0.00029311
ENSG00000210174	-1.34112	0.000294472
ENSG00000091651	-0.576709	0.000298292
ENSG00000137513	-0.690491	0.000303644
ENSG00000221829	-0.589342	0.000304331
ENSG00000184675	-0.791739	0.000304729
ENSG00000053918	0.670513	0.000306964
ENSG00000111581	-0.614224	0.000306675
ENSG00000091409	0.518123	0.000309338
ENSG00000127220	0.698288	0.000309793
ENSG00000087502	-0.671435	0.000310388
ENSG00000258727	0.645835	0.000311644
ENSG00000087586	-0.521426	0.000317478
ENSG00000164649	-0.496666	0.000318453
ENSG00000171792	-0.602728	0.000318592
ENSG00000130703	0.567454	0.000320078
ENSG00000144120	-1.28736	0.000321626
ENSG00000103995	-0.57286	0.00032548
ENSG00000166025	-0.626619	0.000327506
ENSG00000196415	-0.531691	0.000327612
ENSG00000262370	0.657693	0.000327041
ENSG00000167851	0.646401	0.000329374
ENSG00000120647	-0.653977	0.000331557
ENSG00000135698	-0.678363	0.000332146
ENSG00000168393	-0.612267	0.000334648
ENSG00000171208	-0.768949	0.000336824
ENSG00000105875	0.551228	0.000339264
ENSG00000177192	-0.617724	0.000340717
ENSG00000164934	-0.591978	0.000341053
ENSG00000112715	0.544115	0.000342529
ENSG00000137135	-0.572535	0.000342245
ENSG00000100031	0.631526	0.000344579
ENSG00000251537	1.03869	0.000346219
ENSG00000100448	-0.570824	0.000347416
ENSG00000064201	0.69601	0.00034799
ENSG00000138411	1.59308	0.0003506
ENSG00000188229	-0.534458	0.000350395
ENSG00000162572	0.681879	0.000354113
ENSG00000117395	-0.613772	0.000356806
ENSG00000187583	0.938516	0.000356794
ENSG00000224379	-0.875934	0.000357278
ENSG00000137216	0.551353	0.000357766
ENSG00000175938	0.542496	0.000359249
ENSG00000135604	0.711119	0.000361906
ENSG00000165916	-0.574448	0.000365102
ENSG00000072818	0.591936	0.000366379
ENSG00000172771	0.649499	0.000366642
ENSG00000178809	0.983577	0.000366949
ENSG00000101868	-0.620978	0.000368677
ENSG00000106479	0.584281	0.000370056
ENSG00000100591	-0.619455	0.000370691
ENSG00000117862	-0.535263	0.0003718
ENSG00000110665	0.643051	0.000372921
ENSG00000115459	0.610951	0.000374098
ENSG00000156973	-0.825951	0.000375357
ENSG00000170779	-0.591506	0.000375662
ENSG00000175216	-0.525891	0.000377142
ENSG00000131370	0.569658	0.000378475
ENSG00000137171	0.623763	0.000377988
ENSG00000158104	0.622402	0.000378612
ENSG00000169241	0.545759	0.000378925
ENSG00000198814	-0.739087	0.000381596
ENSG00000260032	0.487814	0.000381245
ENSG00000271430	0.710768	0.000381729
ENSG00000124103	2.19626	0.000384273
ENSG00000171049	1.63476	0.000385738
ENSG00000263513	-0.587243	0.000385863
ENSG00000160208	-0.497603	0.000386323
ENSG00000184599	-2.12589	0.000386823
ENSG00000246263	0.744946	0.000386956
ENSG00000143061	-0.689297	0.000388284
ENSG00000268734	1.69162	0.000388381
ENSG00000217801	0.954322	0.00039062
ENSG00000163945	0.545947	0.000392866
ENSG00000185238	-0.751299	0.000394468
ENSG00000241489	1.28407	0.000394788
ENSG00000143157	-0.504798	0.000398388
ENSG00000092929	0.575446	0.000399463
ENSG00000104356	-0.880047	0.00040149
ENSG00000180385	-0.621319	0.000401534
ENSG00000140280	0.641655	0.000402546
ENSG00000131668	0.737244	0.000403807
ENSG00000011132	0.617283	0.000404718
ENSG00000273066	0.982241	0.000404783
ENSG00000130347	-0.837797	0.000405574
ENSG00000210144	-0.572483	0.000405377
ENSG00000138796	-0.553817	0.000406226
ENSG00000005156	-0.588276	0.000407669
ENSG00000100055	0.615469	0.000409188
ENSG00000136861	-0.49196	0.000411932
ENSG00000155438	-0.674872	0.000413423
ENSG00000198225	-1.02687	0.000413679
ENSG00000117262	-0.671906	0.000414777
ENSG00000167807	1.40167	0.000414841
ENSG00000163354	1.03326	0.000416318
ENSG00000128294	0.630903	0.000420633
ENSG00000100387	-0.602853	0.000424237
ENSG00000169715	-0.614727	0.000424909
ENSG00000166927	0.62297	0.000427426
ENSG00000224660	0.601977	0.000428894
ENSG00000064393	0.510283	0.000431413
ENSG00000111641	-0.572337	0.00043098
ENSG00000184916	1.02085	0.000431159
ENSG00000237825	0.79619	0.000431886
ENSG00000226688	-1.1825	0.000433046
ENSG00000213190	0.722918	0.000435851
ENSG00000166788	-0.74552	0.000439916
ENSG00000213928	0.777159	0.00044151
ENSG00000135124	0.559066	0.000444782
ENSG00000033100	0.660912	0.000447286
ENSG00000083799	0.50832	0.000446711
ENSG00000116147	1.0562	0.000445708
ENSG00000126457	-0.526056	0.000446331
ENSG00000146410	-0.625972	0.000447138
ENSG00000126453	-0.644131	0.000449436
ENSG00000169228	0.613951	0.000450124
ENSG00000163131	0.55563	0.000457832
ENSG00000233561	-1.04039	0.000457835
ENSG00000267120	1.31654	0.000457194
ENSG00000131981	0.653599	0.000458661
ENSG00000143368	-0.555944	0.000468167
ENSG00000164611	-0.520157	0.000469625
ENSG00000245849	0.984069	0.000471467
ENSG00000073605	0.685076	0.000473997
ENSG00000079102	0.630038	0.000473683
ENSG00000184445	-0.592887	0.000475279
ENSG00000152818	-0.536081	0.000477177
ENSG00000137642	0.470785	0.000478808
ENSG00000106355	-0.550501	0.000480694
ENSG00000168785	-0.678314	0.000481085
ENSG00000162607	-0.543895	0.000481672
ENSG00000185507	0.791424	0.00048247
ENSG00000090615	0.520798	0.000483805
ENSG00000213742	-0.751524	0.000486701
ENSG00000128833	0.76316	0.000487403
ENSG00000049239	0.532751	0.000489442
ENSG00000160949	-0.588602	0.000490319
ENSG00000156802	-0.577395	0.000497578
ENSG00000124574	0.673548	0.000498235
ENSG00000198933	0.698404	0.000499676
ENSG00000172663	0.699357	0.000502949
ENSG00000145041	-0.543677	0.000506773
ENSG00000068654	-0.514689	0.000511667
ENSG00000079459	0.467232	0.000511714
ENSG00000113552	-0.611112	0.00051175
ENSG00000142864	-0.46474	0.000510653
ENSG00000155189	-0.531389	0.000511479
ENSG00000157379	0.675452	0.000512012
ENSG00000196968	0.49058	0.000513565
ENSG00000145386	-0.481107	0.000514779
ENSG00000170412	0.704026	0.000516993
ENSG00000183255	0.467162	0.000517395
ENSG00000075426	0.541503	0.000518122
ENSG00000107937	-0.536187	0.000523085
ENSG00000256043	1.05583	0.000524473
ENSG00000210164	-0.988857	0.000524998
ENSG00000187066	0.750813	0.000526677
ENSG00000197582	0.833936	0.000527443
ENSG00000110400	-0.678929	0.000528805
ENSG00000102547	0.675245	0.000529562
ENSG00000126787	-0.56051	0.000529902
ENSG00000143314	-0.75851	0.000532383
ENSG00000189077	0.62002	0.000532314
ENSG00000091732	-0.64704	0.000533297
ENSG00000185432	0.571028	0.000534107
ENSG00000138095	-0.542588	0.000535393
ENSG00000177830	-0.609183	0.000536047
ENSG00000162437	-0.62659	0.000537438
ENSG00000173145	-0.623765	0.000537846
ENSG00000176563	-0.605065	0.000540371
ENSG00000224841	0.779444	0.000542114
ENSG00000136111	-0.584835	0.00054847
ENSG00000158089	-0.662562	0.000549283
ENSG00000085733	0.810754	0.000550814
ENSG00000179409	-0.528487	0.000550461
ENSG00000105122	0.546534	0.000551355
ENSG00000167977	0.529855	0.000552286
ENSG00000168758	0.607002	0.000552329
ENSG00000173473	-0.469586	0.000553723
ENSG00000245156	1.13206	0.000554085
ENSG00000167721	-0.501135	0.000555836
ENSG00000148356	0.552304	0.000557132
ENSG00000106305	-0.686333	0.000559214
ENSG00000167123	0.589359	0.000561763
ENSG00000004399	0.497416	0.000564273
ENSG00000023697	-0.58984	0.00056401
ENSG00000080839	-0.637306	0.000563503
ENSG00000128596	-0.524449	0.000563207
ENSG00000187193	-0.631389	0.00056608
ENSG00000162062	-0.859528	0.000569361
ENSG00000189091	-0.470439	0.00056909
ENSG00000064102	-0.53416	0.000570413
ENSG00000070785	-0.641757	0.000576353
ENSG00000113971	0.675709	0.000576853
ENSG00000253626	-1.02902	0.000578748
ENSG00000186162	0.773261	0.000579994
ENSG00000213551	-0.541374	0.00058151
ENSG00000124788	0.530349	0.000584543
ENSG00000259030	0.98911	0.00058696
ENSG00000172340	-0.497166	0.000591512
ENSG00000263238	1.00638	0.000591458
ENSG00000162298	0.522858	0.000593346
ENSG00000228589	-1.08082	0.000594847
ENSG00000165732	-0.522848	0.00059933
ENSG00000183019	0.532536	0.000599316
ENSG00000175279	-0.725812	0.000600934
ENSG00000103550	-0.610338	0.000605078
ENSG00000142961	0.704103	0.000605694
ENSG00000188807	-0.604407	0.000608619
ENSG00000274712	0.840006	0.000614029
ENSG00000006534	0.567762	0.000616243
ENSG00000049089	0.666172	0.000616815
ENSG00000163946	-0.509949	0.000617253
ENSG00000164733	0.470316	0.000617673
ENSG00000187514	-0.450705	0.000616454
ENSG00000168936	0.582318	0.000621014
ENSG00000136156	0.502466	0.000625638
ENSG00000110917	-0.461931	0.000631663
ENSG00000138658	-0.593565	0.000631888
ENSG00000084731	0.630834	0.000635923
ENSG00000177602	-0.621983	0.000638531
ENSG00000026652	0.558122	0.000642452
ENSG00000186301	0.726582	0.000648448
ENSG00000138764	0.517699	0.00065498
ENSG00000146416	-0.529818	0.000659744
ENSG00000156876	-0.60483	0.00065922
ENSG00000117616	0.471831	0.000668013
ENSG00000142102	0.545608	0.000667533
ENSG00000239900	-0.501718	0.000672286
ENSG00000122483	-0.626827	0.000688178
ENSG00000178295	-0.643875	0.000688017
ENSG00000141506	0.534745	0.000691889
ENSG00000086232	-0.462049	0.000694284
ENSG00000136603	0.637471	0.000693261
ENSG00000260528	0.586887	0.000693905
ENSG00000170144	-0.451678	0.000696099
ENSG00000163517	1.76097	0.00069696
ENSG00000139112	0.843305	0.000699764
ENSG00000160049	-0.483191	0.000704607
ENSG00000113048	-0.489414	0.000707558
ENSG00000125686	-0.489716	0.00070787
ENSG00000181800	0.956693	0.000707985
ENSG00000196591	-0.486675	0.000706819
ENSG00000255302	0.500217	0.000711822
ENSG00000105519	0.775105	0.000713461
ENSG00000185669	0.795441	0.000716154
ENSG00000279744	0.789287	0.000721871
ENSG00000106804	-0.578937	0.000730029
ENSG00000111859	0.548538	0.000731809
ENSG00000173575	0.461943	0.000744487
ENSG00000213213	1.08946	0.00074908
ENSG00000111275	1.0298	0.000750097
ENSG00000229802	0.961913	0.000751826
ENSG00000231721	0.760996	0.000751562
ENSG00000127663	0.528034	0.000753572
ENSG00000184451	0.857601	0.000753839
ENSG00000198648	-0.537715	0.000757154
ENSG00000175538	0.520814	0.00076596
ENSG00000225989	-0.851502	0.000770332
ENSG00000076242	-0.494427	0.000773129
ENSG00000215492	-0.6467	0.00077435
ENSG00000205593	0.586086	0.000799121
ENSG00000113368	-0.459052	0.000799795
ENSG00000035928	-0.489054	0.000802877
ENSG00000113360	-0.496997	0.000805353
ENSG00000101695	0.538953	0.000810111
ENSG00000158483	-1.03807	0.00080975
ENSG00000136810	-0.470215	0.000812503
ENSG00000196696	0.565079	0.000813061
ENSG00000125952	0.475804	0.000821181
ENSG00000130203	1.32454	0.000824906
ENSG00000198837	0.463971	0.000826106
ENSG00000197562	0.639818	0.000829432
ENSG00000230409	-1.00684	0.000847564
ENSG00000122861	0.563543	0.000853348
ENSG00000173950	-0.886689	0.000854289
ENSG00000164053	-0.669441	0.000859129
ENSG00000117543	-0.649374	0.000863271
ENSG00000124813	0.513696	0.000863986
ENSG00000179979	0.663563	0.000867948
ENSG00000152127	-0.470295	0.00086877
ENSG00000159674	0.544822	0.000874241
ENSG00000248323	0.986366	0.000874169
ENSG00000230487	0.704361	0.000881911
ENSG00000120539	-0.582516	0.000884119
ENSG00000004468	-0.673334	0.000889597
ENSG00000129480	-0.6847	0.000891479
ENSG00000155265	0.818344	0.00089099
ENSG00000274276	-0.65918	0.000892114
ENSG00000277571	0.490836	0.000890142
ENSG00000178719	0.51944	0.000893486
ENSG00000182372	0.529666	0.000893935
ENSG00000254008	1.93843	0.000896905
ENSG00000165244	-0.543119	0.000901225
ENSG00000278259	-0.563676	0.000903106
ENSG00000061938	0.606941	0.000905415
ENSG00000166845	-0.580804	0.000911252
ENSG00000119772	0.624199	0.000912022
ENSG00000276833	-0.548823	0.000923873
ENSG00000128815	-0.479025	0.000931797
ENSG00000145020	0.564234	0.0009347
ENSG00000170468	-0.816764	0.000941089
ENSG00000133111	-0.661221	0.000944455
ENSG00000168439	-0.488555	0.000950835
ENSG00000206505	0.737975	0.000953901
ENSG00000001497	-0.52187	0.000966551
ENSG00000241343	-0.461995	0.000966417
ENSG00000159593	-0.561777	0.000974798
ENSG00000130783	1.11618	0.000977821
ENSG00000010322	0.447136	0.000981536
ENSG00000178105	-0.619997	0.00098491
ENSG00000274512	0.735766	0.000986634
ENSG00000188352	-0.5384	0.00099135
ENSG00000101336	0.503232	0.00100058
ENSG00000043591	0.789383	0.00100668
ENSG00000081087	-0.635316	0.00100679
ENSG00000225855	0.527278	0.00101252
ENSG00000277804	-0.489598	0.00101202
ENSG00000133466	0.855191	0.00101492
ENSG00000197561	0.48621	0.00101514
ENSG00000107672	-0.646804	0.00102305
ENSG00000103502	0.522381	0.00102654
ENSG00000163947	0.495707	0.00102997
ENSG00000226287	1.18596	0.00103701
ENSG00000135451	-0.470336	0.00103818
ENSG00000105171	-0.602045	0.00104504
ENSG00000181513	0.966629	0.00104346
ENSG00000198727	-0.486002	0.00104457
ENSG00000235173	-0.612567	0.0010447
ENSG00000173692	-0.512071	0.00105223
ENSG00000141562	0.45244	0.00105944
ENSG00000133706	-0.484957	0.00106183
ENSG00000166145	1.57881	0.00106612
ENSG00000122223	0.496662	0.00107014
ENSG00000226560	0.790041	0.00107072
ENSG00000267607	1.12094	0.00107038
ENSG00000088205	-0.493482	0.00107945
ENSG00000275903	-0.551111	0.00108266
ENSG00000184635	-0.669803	0.00109069
ENSG00000115350	-0.633882	0.00109794
ENSG00000198176	-0.432143	0.00109788
ENSG00000133739	-0.575657	0.00110952
ENSG00000149485	0.446136	0.00111446
ENSG00000137812	-0.529865	0.0011158
ENSG00000183605	-0.635679	0.00111722
ENSG00000102241	-0.496728	0.0011187
ENSG00000006625	-0.511968	0.0011211
ENSG00000105676	-0.566736	0.0011225
ENSG00000126698	-0.463429	0.00112963
ENSG00000164104	-0.429562	0.00112952
ENSG00000278959	1.18306	0.00112951
ENSG00000134326	-0.728684	0.00113606
ENSG00000121851	-0.590825	0.0011396
ENSG00000168807	-0.608513	0.0011406
ENSG00000064547	0.487108	0.00114468
ENSG00000100201	0.443056	0.00114357
ENSG00000172780	0.875702	0.00114336
ENSG00000269905	-0.564145	0.00114439
ENSG00000238103	-0.491841	0.00115441
ENSG00000083642	-0.500639	0.00115656
ENSG00000262634	-0.624383	0.00115979
ENSG00000173209	0.44706	0.0011626
ENSG00000075239	-0.478684	0.00116916
ENSG00000137168	-0.675951	0.00117034
ENSG00000279563	1.58556	0.00117014
ENSG00000077152	-0.557502	0.00117218
ENSG00000140836	0.544683	0.00117616
ENSG00000027697	0.564576	0.00117943
ENSG00000085719	-0.554163	0.00117963
ENSG00000132199	-0.473089	0.00117917
ENSG00000012963	-0.539354	0.00119344
ENSG00000137133	-0.633438	0.00119405
ENSG00000115738	0.547265	0.00119651
ENSG00000106665	0.681052	0.00120113
ENSG00000175322	-0.643922	0.00120195
ENSG00000123240	0.476965	0.00121148
ENSG00000160214	-0.564282	0.00121539
ENSG00000231025	-0.638082	0.00121648
ENSG00000073536	-0.590827	0.00121948
ENSG00000159884	0.84155	0.0012212
ENSG00000265972	0.432938	0.00122453
ENSG00000110025	0.647922	0.00122625
ENSG00000144554	-0.503576	0.00122984
ENSG00000147570	0.707329	0.00123412
ENSG00000081320	0.52798	0.00123854
ENSG00000164099	-0.628023	0.00123869
ENSG00000104824	-0.439481	0.00124342
ENSG00000170264	-0.814166	0.00124366
ENSG00000103496	0.599695	0.00125059
ENSG00000159199	-0.513462	0.00125183
ENSG00000143179	-0.465773	0.00125455
ENSG00000279907	1.21894	0.00125403
ENSG00000261468	1.39126	0.00125952
ENSG00000089127	0.753407	0.00126287
ENSG00000110108	-0.48975	0.00126654
ENSG00000278550	1.04661	0.00126855
ENSG00000111886	1.94397	0.00127206
ENSG00000095261	-0.499778	0.00127473
ENSG00000101940	0.543879	0.00128673
ENSG00000152413	-0.840928	0.00128899
ENSG00000080986	-0.575709	0.00129077
ENSG00000121410	0.979444	0.00129393
ENSG00000175463	0.616677	0.0012977
ENSG00000108055	-0.454488	0.00130107
ENSG00000133872	0.436069	0.00130821
ENSG00000232472	-0.562549	0.00130759
ENSG00000279713	0.898055	0.00130795
ENSG00000225201	0.62822	0.00130949
ENSG00000143324	-0.570757	0.00131172
ENSG00000167553	-0.481698	0.00131427
ENSG00000183386	0.488927	0.00131623
ENSG00000225373	0.514086	0.00131948
ENSG00000231135	-0.588956	0.0013245
ENSG00000166888	0.440805	0.00132624
ENSG00000215304	1.25553	0.00133257
ENSG00000182871	0.609302	0.00134043
ENSG00000126067	-0.451066	0.00134393
ENSG00000101773	-0.539272	0.00135284
ENSG00000157087	-1.14182	0.00135292
ENSG00000117020	0.629792	0.00136321
ENSG00000167850	0.71053	0.0013646
ENSG00000165240	0.664993	0.00136758
ENSG00000026950	0.486056	0.00137238
ENSG00000205903	0.561305	0.00137224
ENSG00000170509	0.780186	0.00137387
ENSG00000128340	0.465164	0.00138011
ENSG00000172164	0.446991	0.0013805
ENSG00000223980	0.65947	0.00138465
ENSG00000183696	0.559407	0.00141215
ENSG00000257379	0.815598	0.00141245
ENSG00000234514	0.874009	0.00141413
ENSG00000012061	0.49241	0.0014194
ENSG00000086475	-0.468876	0.00142552
ENSG00000278220	0.503879	0.00142703
ENSG00000116161	-0.476192	0.00143094
ENSG00000163803	0.962333	0.00144386
ENSG00000127511	0.48581	0.00145064
ENSG00000122254	-0.670486	0.00145884
ENSG00000024422	0.641925	0.00146887
ENSG00000196998	0.579284	0.001468
ENSG00000228672	1.1536	0.00148086
ENSG00000166825	0.461553	0.00148657
ENSG00000147955	-0.514261	0.00148871
ENSG00000100462	-0.473664	0.00150067
ENSG00000137310	-0.73647	0.00150408
ENSG00000189306	-0.591938	0.00150354
ENSG00000142669	0.485404	0.00150641
ENSG00000173198	0.639184	0.00151045
ENSG00000032444	0.543038	0.0015149
ENSG00000278787	-0.52391	0.00152091
ENSG00000064933	-0.562059	0.00152734
ENSG00000169607	-0.505589	0.00152729
ENSG00000224945	0.775218	0.00153443
ENSG00000110002	0.785068	0.00154079
ENSG00000175063	-0.462253	0.00153898
ENSG00000267163	1.32928	0.00154057
ENSG00000109066	0.50485	0.00154911
ENSG00000114054	-0.492199	0.00155394
ENSG00000116874	-0.574889	0.00155483
ENSG00000180818	0.531466	0.00155288
ENSG00000116062	-0.494679	0.00155677
ENSG00000113532	0.504441	0.00155946
ENSG00000104055	0.462341	0.00159755
ENSG00000004866	-0.769012	0.0016027
ENSG00000025423	-0.863897	0.00160779
ENSG00000084112	0.455238	0.00160811
ENSG00000172901	1.56139	0.00160951
ENSG00000133119	-0.502916	0.00161925
ENSG00000239998	0.626717	0.00162197
ENSG00000075420	0.449841	0.00162932
ENSG00000241014	0.714696	0.00162929
ENSG00000058453	0.660851	0.00163631
ENSG00000184922	0.491247	0.00163576
ENSG00000205744	0.505436	0.00163697
ENSG00000274536	0.536654	0.00164063
ENSG00000106399	-0.534453	0.00164448
ENSG00000143228	-0.498394	0.00165081
ENSG00000167077	1.08113	0.00165552
ENSG00000106462	-0.479781	0.00166499
ENSG00000153029	0.442856	0.00166729
ENSG00000126003	-0.4232	0.00167436
ENSG00000139428	0.560861	0.00167986
ENSG00000178789	1.02006	0.00168691
ENSG00000127328	-0.554485	0.00169495
ENSG00000130363	0.605017	0.00169508
ENSG00000236632	0.616613	0.00169813
ENSG00000188486	-0.476415	0.00170375
ENSG00000154025	0.793889	0.00170722
ENSG00000129255	-0.511919	0.00171895
ENSG00000123143	0.496124	0.00172245
ENSG00000089639	0.50748	0.00172566
ENSG00000236342	-0.651046	0.00173062
ENSG00000145287	-0.469961	0.00173574
ENSG00000065413	0.461991	0.00175172
ENSG00000145214	0.531915	0.00176349
ENSG00000197971	0.430792	0.00176507
ENSG00000128245	-0.443002	0.00178005
ENSG00000171960	-0.547317	0.00177972
ENSG00000237649	-0.579326	0.00178969
ENSG00000141384	-0.578124	0.00179808
ENSG00000082212	-0.506936	0.00181135
ENSG00000112096	0.425926	0.00181121
ENSG00000157350	0.491614	0.00180954
ENSG00000275632	-1.15923	0.00182882
ENSG00000156042	0.641654	0.0018377
ENSG00000127528	0.803466	0.00184112
ENSG00000132768	-0.545072	0.00183996
ENSG00000164983	0.45021	0.00184541
ENSG00000133321	1.22267	0.00185005
ENSG00000101474	-0.453751	0.00185653
ENSG00000102312	0.75197	0.00185493
ENSG00000248527	-0.511657	0.00185629
ENSG00000123473	-0.519881	0.00185869
ENSG00000059691	-0.562977	0.00186191
ENSG00000171522	0.439958	0.00186655
ENSG00000184481	0.652335	0.0018704
ENSG00000114423	0.550758	0.00187878
ENSG00000174938	0.612404	0.00187946
ENSG00000082512	-0.598679	0.00188383
ENSG00000185187	0.683163	0.00188297
ENSG00000156017	-0.615491	0.001896
ENSG00000174151	0.514634	0.00189877
ENSG00000087299	-0.551157	0.00190085
ENSG00000163697	-0.482438	0.00190871
ENSG00000147669	-0.523369	0.00191049
ENSG00000148459	-0.658178	0.00192767
ENSG00000156697	-0.556375	0.00192841
ENSG00000173418	-0.503807	0.00193421
ENSG00000117419	-0.465686	0.00194701
ENSG00000170085	-0.548629	0.00194899
ENSG00000120913	0.548894	0.00195555
ENSG00000142168	-0.449859	0.00196664
ENSG00000153107	-0.482417	0.00197002
ENSG00000167085	-0.441302	0.00197073
ENSG00000167702	0.49543	0.00197354
ENSG00000010610	0.416887	0.00197544
ENSG00000119547	-0.614064	0.0019809
ENSG00000103353	-0.464151	0.00198488
ENSG00000171659	1.61115	0.00198813
ENSG00000136280	0.456284	0.00199591
ENSG00000172159	-0.5786	0.0019951
ENSG00000237333	-0.73913	0.00199661
ENSG00000120158	-0.671373	0.0020018
ENSG00000116337	0.472395	0.00200997
ENSG00000117640	0.437299	0.00201169
ENSG00000183688	0.446002	0.00202682
ENSG00000196290	-0.548797	0.00203148
ENSG00000138760	0.445453	0.00203924
ENSG00000213740	-0.740311	0.00203819
ENSG00000183431	-0.418359	0.00205045
ENSG00000119977	-0.498248	0.00205418
ENSG00000242125	-0.44128	0.00205717
ENSG00000121988	-0.763173	0.00206152
ENSG00000164344	1.2455	0.00206577
ENSG00000162377	-0.482245	0.00208931
ENSG00000206428	-0.881963	0.00208895
ENSG00000103591	-0.540138	0.00209321
ENSG00000105270	0.697981	0.00209363
ENSG00000279164	0.667922	0.00209117
ENSG00000186283	-0.487557	0.00209642
ENSG00000065911	-0.417846	0.00210406
ENSG00000186185	-0.503554	0.00210624
ENSG00000113369	0.524736	0.00210766
ENSG00000215440	0.573083	0.00211141
ENSG00000198561	0.730507	0.00211922
ENSG00000064932	0.476607	0.00212113
ENSG00000102524	0.474728	0.00212386
ENSG00000125462	-1.16904	0.00212993
ENSG00000127526	0.433271	0.002134
ENSG00000124299	0.516013	0.00213803
ENSG00000134198	-0.553375	0.0021404
ENSG00000164151	-0.460585	0.0021448
ENSG00000103269	0.936399	0.00215151
ENSG00000127585	0.579013	0.00215199
ENSG00000166471	0.523972	0.00215448
ENSG00000206353	0.629768	0.00215883
ENSG00000162511	0.426476	0.00216121
ENSG00000111716	-0.406117	0.00217673
ENSG00000105849	-0.510313	0.00218021
ENSG00000100413	-0.579188	0.00219108
ENSG00000105404	0.566546	0.00219614
ENSG00000231115	1.0756	0.00220052
ENSG00000244040	0.902291	0.00220045
ENSG00000168495	0.461672	0.00220725
ENSG00000103485	0.441711	0.0022358
ENSG00000124126	0.468744	0.00223551
ENSG00000005238	0.669887	0.00223839
ENSG00000116016	0.613618	0.00223874
ENSG00000041357	-0.432984	0.00224586
ENSG00000105613	0.507934	0.00224886
ENSG00000144231	-0.521805	0.00224896
ENSG00000128626	-0.590496	0.00225057
ENSG00000188747	0.685174	0.00225468
ENSG00000105193	-0.416356	0.00225838
ENSG00000146350	0.626485	0.00225975
ENSG00000238164	0.889839	0.00226664
ENSG00000280138	0.648851	0.00226686
ENSG00000099331	0.440356	0.00228091
ENSG00000112312	-0.500704	0.00228122
ENSG00000114867	-0.44957	0.00227463
ENSG00000139350	-0.538468	0.00227723
ENSG00000143382	0.429228	0.00227967
ENSG00000197142	-0.443497	0.00227769
ENSG00000183401	0.680311	0.00229727
ENSG00000267745	1.29383	0.0023028
ENSG00000118412	-0.483283	0.00231132
ENSG00000123416	-0.392294	0.00231027
ENSG00000274746	-0.672958	0.00230906
ENSG00000151725	-0.570652	0.00231382
ENSG00000266302	0.460658	0.00231474
ENSG00000213316	1.10785	0.0023181
ENSG00000136003	0.456947	0.00232781
ENSG00000081154	-0.435061	0.00233124
ENSG00000122140	-0.462876	0.00233786
ENSG00000025772	-0.473158	0.0023565
ENSG00000143748	-0.461501	0.00235994
ENSG00000083093	-0.482731	0.00236386
ENSG00000111331	-0.446219	0.00236963
ENSG00000184743	-0.441809	0.00237143
ENSG00000233452	1.12051	0.00237324
ENSG00000237095	-0.564191	0.00237301
ENSG00000108622	-0.655841	0.00237813
ENSG00000138180	-0.470149	0.00237693
ENSG00000140105	-0.413139	0.00237711
ENSG00000137817	0.446577	0.00239314
ENSG00000131778	-0.428407	0.00240355
ENSG00000234585	0.592165	0.00240323
ENSG00000275118	0.670639	0.00240111
ENSG00000214655	0.526579	0.00240915
ENSG00000110013	0.505516	0.00241098
ENSG00000228252	1.78355	0.00241588
ENSG00000136718	-0.500799	0.00242623
ENSG00000100526	-0.484981	0.00243507
ENSG00000145293	-0.473313	0.00244679
ENSG00000156011	0.902868	0.00244566
ENSG00000275199	0.64627	0.00246362
ENSG00000166451	-0.560844	0.0024695
ENSG00000196405	0.45919	0.00247664
ENSG00000156787	-0.550827	0.00247896
ENSG00000105492	0.456648	0.00249043
ENSG00000138101	-0.548257	0.00248838
ENSG00000152253	-0.78475	0.00248676
ENSG00000152457	-0.507963	0.00248978
ENSG00000154839	-0.578775	0.00249417
ENSG00000112799	0.486324	0.00250055
ENSG00000178951	0.53667	0.00250369
ENSG00000184661	-0.535809	0.00250659
ENSG00000274474	-0.42979	0.00250726
ENSG00000215769	0.546777	0.00251327
ENSG00000145050	-0.521528	0.00251951
ENSG00000113595	0.59515	0.00252137
ENSG00000172009	-0.53171	0.00252752
ENSG00000167208	0.458726	0.00254737
ENSG00000137075	0.470249	0.00255253
ENSG00000137574	-0.510738	0.00255252
ENSG00000124571	-0.423843	0.00255518
ENSG00000185522	1.0476	0.00256269
ENSG00000105963	0.503264	0.00257387
ENSG00000186431	1.08077	0.00257579
ENSG00000275873	0.674962	0.00257672
ENSG00000198502	0.615616	0.00258462
ENSG00000185513	1.56681	0.00258764
ENSG00000111642	-0.397305	0.00259352
ENSG00000163026	-0.585433	0.00259373
ENSG00000108175	0.422003	0.00260542
ENSG00000136824	-0.48014	0.0026109
ENSG00000100426	-0.46932	0.00261257
ENSG00000005194	-0.467779	0.00262038
ENSG00000101493	0.44032	0.0026391
ENSG00000237840	1.40979	0.00264179
ENSG00000062822	-0.468539	0.00264789
ENSG00000187796	0.523772	0.00265296
ENSG00000241837	-0.414018	0.0026569
ENSG00000108953	-0.424981	0.00265999
ENSG00000185480	-0.536491	0.00266213
ENSG00000242866	1.01664	0.00266417
ENSG00000254415	0.555849	0.00266616
ENSG00000122566	-0.387271	0.00267427
ENSG00000130522	0.570588	0.00267564
ENSG00000165801	0.481173	0.00270178
ENSG00000116649	-0.413705	0.00270496
ENSG00000204792	-0.785268	0.00271009
ENSG00000172216	0.516162	0.00272167
ENSG00000251364	0.860232	0.00272709
ENSG00000227315	0.833927	0.00273153
ENSG00000158106	0.502575	0.00274013
ENSG00000236649	0.874546	0.00274794
ENSG00000188305	1.02089	0.00276891
ENSG00000210135	-0.554183	0.00278146
ENSG00000078900	-0.923881	0.00278952
ENSG00000279108	0.909266	0.00278878
ENSG00000162711	0.414949	0.00279685
ENSG00000170345	0.463259	0.00280814
ENSG00000136261	-0.429223	0.00281213
ENSG00000171928	0.512891	0.00281186
ENSG00000172269	-0.475393	0.00281973
ENSG00000260267	0.705778	0.00283297
ENSG00000232804	0.706503	0.00284825
ENSG00000267520	-1.03053	0.00284789
ENSG00000148158	0.458555	0.00285565
ENSG00000125835	-0.421562	0.00287277
ENSG00000277462	-0.648885	0.00287507
ENSG00000136122	-0.468648	0.00287992
ENSG00000041880	0.48892	0.00291423
ENSG00000183814	-0.478621	0.00291803
ENSG00000148057	0.943085	0.00292491
ENSG00000110651	0.66228	0.00292883
ENSG00000185278	0.505554	0.00293161
ENSG00000101945	-0.516856	0.00293917
ENSG00000137460	0.958303	0.00294089
ENSG00000131269	-0.510799	0.00294548
ENSG00000160469	0.718668	0.00295396
ENSG00000229474	0.6694	0.00296226
ENSG00000104324	0.541059	0.00297239
ENSG00000166598	-0.415871	0.00298777
ENSG00000169071	-0.83871	0.00301393
ENSG00000161791	0.447332	0.00302094
ENSG00000160867	1.35593	0.0030352
ENSG00000028116	-0.53202	0.00303737
ENSG00000274829	-0.549018	0.00304366
ENSG00000276053	0.469708	0.003051
ENSG00000123200	-0.441966	0.00305473
ENSG00000180448	0.45628	0.00306756
ENSG00000270024	-0.0511951	0.00307919
ENSG00000278372	-0.444334	0.00307912
ENSG00000100889	-0.479409	0.00308577
ENSG00000146834	-0.501053	0.00308367
ENSG00000185559	0.519565	0.00308706
ENSG00000101665	0.51052	0.00308911
ENSG00000197020	-0.648333	0.00309073
ENSG00000186399	0.606829	0.00309705
ENSG00000205571	-1.22576	0.00309579
ENSG00000158555	0.492128	0.00310062
ENSG00000127415	0.513268	0.0031149
ENSG00000163359	0.744545	0.00312473
ENSG00000276561	0.600755	0.00313968
ENSG00000123213	-0.403264	0.00314592
ENSG00000198792	0.548211	0.00314699
ENSG00000198899	-0.470352	0.00315962
ENSG00000135972	-0.516176	0.00316494
ENSG00000105514	0.51221	0.00317253
ENSG00000173226	-0.440837	0.00317271
ENSG00000137309	-0.507332	0.00318413
ENSG00000276550	0.391929	0.0031834
ENSG00000128159	0.44976	0.003205
ENSG00000133657	-0.446033	0.00320896
ENSG00000115107	-0.483955	0.00321709
ENSG00000100216	-0.525678	0.00322055
ENSG00000131848	-0.696472	0.00323886
ENSG00000183718	0.546814	0.00324367
ENSG00000128016	0.647186	0.00327429
ENSG00000029153	-0.578719	0.003282
ENSG00000108829	-0.409007	0.00328029
ENSG00000154743	-0.501753	0.00328161
ENSG00000138376	-0.512206	0.00328556
ENSG00000136279	0.444021	0.00330188
ENSG00000229252	0.507696	0.00330089
ENSG00000117748	-0.415927	0.00330946
ENSG00000204197	-0.53096	0.00331909
ENSG00000115257	0.641377	0.00333508
ENSG00000241839	0.517442	0.00333283
ENSG00000254470	0.485403	0.00333364
ENSG00000087995	-0.558238	0.00335147
ENSG00000105808	0.648347	0.00335573
ENSG00000183207	-0.488024	0.00336188
ENSG00000099783	-0.387658	0.00336735
ENSG00000056558	0.618734	0.00338558
ENSG00000182827	0.428768	0.00339176
ENSG00000100307	0.569633	0.00339377
ENSG00000120889	0.401605	0.00340807
ENSG00000177728	0.404587	0.00340674
ENSG00000224020	1.28413	0.00340573
ENSG00000277644	-0.920001	0.00340807
ENSG00000269069	1.14057	0.00342685
ENSG00000123472	0.729354	0.00343662
ENSG00000143387	0.854873	0.00345009
ENSG00000166938	-0.481412	0.00345537
ENSG00000141179	0.448079	0.00345903
ENSG00000123338	0.382698	0.00346957
ENSG00000134324	0.417474	0.00347444
ENSG00000089041	0.399799	0.00347929
ENSG00000171365	-0.496056	0.00348184
ENSG00000135314	-0.65021	0.00349127
ENSG00000179958	-0.553405	0.0034901
ENSG00000237943	-0.776965	0.003503
ENSG00000229512	1.22731	0.003508
ENSG00000075826	0.405843	0.00352337
ENSG00000181577	1.27753	0.0035276
ENSG00000011028	0.483125	0.00353478
ENSG00000140941	0.468441	0.00354471
ENSG00000168026	0.977957	0.00354391
ENSG00000186635	0.43494	0.0035471
ENSG00000107798	0.505382	0.00356441
ENSG00000260196	-0.613739	0.00357231
ENSG00000078237	-0.735039	0.00357824
ENSG00000180044	0.502367	0.00358263
ENSG00000085433	0.475003	0.00359356
ENSG00000100242	0.439695	0.00359947
ENSG00000141499	-0.483853	0.00361567
ENSG00000220205	0.450775	0.00361556
ENSG00000250645	0.643334	0.00362926
ENSG00000123349	0.392496	0.00363307
ENSG00000159873	-0.547139	0.00363473
ENSG00000183856	-0.402402	0.00364037
ENSG00000110934	0.399279	0.00364896
ENSG00000198901	-0.386768	0.00365744
ENSG00000072954	0.43699	0.00366225
ENSG00000109534	-0.587184	0.00367069
ENSG00000151176	0.41117	0.00366792
ENSG00000187790	-0.567717	0.00367095
ENSG00000109929	0.540518	0.00368291
ENSG00000228575	-0.548875	0.00369023
ENSG00000138750	-0.507541	0.00369519
ENSG00000104343	0.468925	0.00370593
ENSG00000184047	-0.494615	0.00371465
ENSG00000206315	0.570313	0.003713
ENSG00000110171	0.711414	0.00371873
ENSG00000124562	-0.45051	0.00371985
ENSG00000172115	-0.406194	0.0037328
ENSG00000198719	0.500362	0.00374462
ENSG00000071051	0.426464	0.00375352
ENSG00000080819	0.401104	0.00375521
ENSG00000152193	-0.499979	0.00375558
ENSG00000105447	-0.492601	0.00380412
ENSG00000069702	0.491063	0.00381565
ENSG00000166037	-0.422935	0.00381949
ENSG00000072364	0.465962	0.00382907
ENSG00000105698	0.473919	0.00382901
ENSG00000121390	-0.434817	0.00383092
ENSG00000184857	-0.590054	0.00382625
ENSG00000186577	0.552537	0.00382298
ENSG00000113407	-0.399752	0.00384003
ENSG00000196295	0.413602	0.00383864
ENSG00000149577	0.485868	0.00387015
ENSG00000166912	0.513671	0.00387185
ENSG00000187741	-0.393555	0.00388019
ENSG00000156170	-0.570985	0.00388519
ENSG00000197948	0.562759	0.00388431
ENSG00000164877	0.451468	0.00389705
ENSG00000272933	0.756849	0.00390655
ENSG00000205730	0.490197	0.00392289
ENSG00000138092	-0.4293	0.00392631
ENSG00000175470	-0.405745	0.00393458
ENSG00000231555	0.681992	0.0039393
ENSG00000087074	0.502333	0.00394548
ENSG00000159840	0.426661	0.0039755
ENSG00000049883	-0.652069	0.00399046
ENSG00000141279	0.419894	0.00399282
ENSG00000011422	0.462775	0.00400309
ENSG00000093100	1.11397	0.00402492
ENSG00000116761	-0.497631	0.00402904
ENSG00000275555	0.523063	0.00405188
ENSG00000175768	-0.533849	0.0040703
ENSG00000124802	-0.610037	0.00407967
ENSG00000132661	-0.467338	0.0040798
ENSG00000132423	-0.771813	0.00408344
ENSG00000067533	-0.549016	0.00408997
ENSG00000145604	-0.41383	0.00408826
ENSG00000170385	0.410455	0.00409428
ENSG00000244041	0.553976	0.00410654
ENSG00000196189	0.451167	0.00411318
ENSG00000104863	0.877582	0.00412777
ENSG00000079616	-0.422135	0.00413945
ENSG00000081237	0.438472	0.00414199
ENSG00000108785	0.843359	0.00414563
ENSG00000114126	-0.546712	0.00414713
ENSG00000277104	-0.706643	0.00415199
ENSG00000177272	-0.516734	0.00415498
ENSG00000077348	-0.494201	0.00416884
ENSG00000174173	-0.467097	0.00416842
ENSG00000101811	-0.489903	0.00418291
ENSG00000158882	-0.461693	0.00419596
ENSG00000079387	-0.471461	0.00421056
ENSG00000165501	-0.530702	0.00421035
ENSG00000105355	-0.426051	0.00421803
ENSG00000131374	-0.414648	0.00422275
ENSG00000147454	0.378773	0.0042224
ENSG00000214826	-0.431413	0.00421407
ENSG00000256660	0.527689	0.00422031
ENSG00000156398	-0.65873	0.00423363
ENSG00000135148	0.460251	0.00424036
ENSG00000115758	-0.401697	0.00425349
ENSG00000005022	-0.37916	0.00427355
ENSG00000021574	0.452171	0.00427465
ENSG00000051108	0.479972	0.00427065
ENSG00000136699	-0.446744	0.00428618
ENSG00000164180	-0.516822	0.00428715
ENSG00000164109	-0.41499	0.00431627
ENSG00000172301	-0.526591	0.00432728
ENSG00000258839	0.498531	0.0043301
ENSG00000142599	0.416842	0.00433466
ENSG00000073008	-0.447638	0.00434562
ENSG00000146733	-0.437282	0.00435272
ENSG00000002549	-0.432015	0.00436813
ENSG00000133805	0.431514	0.00436864
ENSG00000204304	0.607299	0.00436568
ENSG00000233270	-1.38579	0.00436469
ENSG00000156650	-0.453449	0.00437346
ENSG00000120699	-0.446839	0.00438627
ENSG00000126602	-0.463327	0.00439307
ENSG00000197943	0.392636	0.00441581
ENSG00000106397	0.39904	0.00442003
ENSG00000131351	-0.508771	0.00442116
ENSG00000187650	0.705735	0.00442295
ENSG00000154719	-0.45995	0.00444899
ENSG00000227993	-0.972741	0.00446307
ENSG00000145476	0.444826	0.00447088
ENSG00000141759	-0.419226	0.00447332
ENSG00000112742	-0.479692	0.00447688
ENSG00000105810	-0.431979	0.00449249
ENSG00000112877	-0.469898	0.00450044
ENSG00000153132	-0.801183	0.00450292
ENSG00000177483	0.925089	0.00450426
ENSG00000114999	-0.44668	0.00451196
ENSG00000010810	-0.512602	0.00451789
ENSG00000179051	-0.422823	0.00452089
ENSG00000155858	-0.512693	0.00452415
ENSG00000178726	0.474526	0.00452847
ENSG00000163399	-0.366958	0.00453229
ENSG00000161956	-0.463906	0.00454169
ENSG00000164465	-0.645366	0.00455617
ENSG00000196757	-0.462539	0.00455468
ENSG00000006756	0.447917	0.00458042
ENSG00000182685	0.598598	0.00458125
ENSG00000145780	0.437327	0.00458468
ENSG00000101199	0.428267	0.0046024
ENSG00000270172	-0.522032	0.00460282
ENSG00000116221	-0.381102	0.00461346
ENSG00000278634	0.503981	0.00462576
ENSG00000112130	-0.526004	0.0046461
ENSG00000100292	0.734693	0.00465312
ENSG00000051128	0.501755	0.0046664
ENSG00000168906	-0.381067	0.00467636
ENSG00000196449	-0.485854	0.00468622
ENSG00000095303	0.384811	0.00469911
ENSG00000122122	0.482674	0.00470231
ENSG00000085415	-0.44421	0.00471843
ENSG00000075188	-0.467699	0.00473235
ENSG00000113240	0.445184	0.00473231
ENSG00000270195	-0.857707	0.0047453
ENSG00000204745	-0.685405	0.00475591
ENSG00000206481	-0.533384	0.00476246
ENSG00000110446	0.609485	0.00477437
ENSG00000113615	0.445612	0.00477868
ENSG00000114491	-0.469566	0.00477631
ENSG00000144591	0.436752	0.00477787
ENSG00000234518	-0.808871	0.00477914
ENSG00000229809	0.741837	0.00480334
ENSG00000138035	-0.481726	0.00480821
ENSG00000086061	-0.421391	0.00483461
ENSG00000163660	0.429685	0.00484175
ENSG00000123297	-0.479271	0.00486273
ENSG00000100567	-0.418188	0.00487723
ENSG00000164849	0.54551	0.00488347
ENSG00000233890	-0.626133	0.00488382
ENSG00000158169	-0.470549	0.00489942
ENSG00000169684	-0.802538	0.00489933
ENSG00000101843	-0.457295	0.00490355
ENSG00000097033	0.40982	0.00491577
ENSG00000119714	0.497631	0.00492176
ENSG00000228854	-0.773889	0.00493212
ENSG00000164331	0.488222	0.0049477
ENSG00000086619	0.441975	0.00496084
ENSG00000165030	0.438749	0.00495944
ENSG00000183527	-0.511334	0.00495897
ENSG00000163507	-0.46671	0.00497639
ENSG00000224472	-0.617935	0.00497465
ENSG00000065675	-0.715401	0.00498173
ENSG00000224859	1.28123	0.00499851
ENSG00000196666	-0.727461	0.0050054
ENSG00000124120	-0.548956	0.00501993
ENSG00000183520	-0.440022	0.00501987
ENSG00000140400	0.416643	0.00502688
ENSG00000163104	-0.456982	0.00502861
ENSG00000226752	0.483784	0.00505805
ENSG00000096968	0.577167	0.00506688
ENSG00000120694	-0.428656	0.00506884
ENSG00000167193	0.456192	0.00507261
ENSG00000223493	0.564236	0.00507625
ENSG00000111300	-0.426799	0.00507978
ENSG00000171703	0.627522	0.00510305
ENSG00000175395	0.496955	0.00510126
ENSG00000007350	0.444732	0.00510649
ENSG00000115902	-0.409656	0.00513948
ENSG00000135686	0.412554	0.00515001
ENSG00000186615	-0.843566	0.00515333
ENSG00000117682	0.424409	0.00516496
[truncated: 16,569 more rows]
