# Supplementary material for: Super enhancer related gene ANP32B promotes the proliferation of acute myeloid leukemia by enhancing MYC through histone acetylation
Source: Cancer Cell Int. 2024 Feb 22;24:81. doi: 10.1186/s12935-024-03271-y (PMC10882810; doi:10.1186/s12935-024-03271-y)
Supplement: Supplementary file 1 — Additional file 1. Figure S1. Western blotting analysis showed that ANP32B protein levels were downregulated in MV4-11 and Kasumi-1 cells after BRD4 knockdown. Figure S2. The knockdown level of ANP32B in MV4-11 and Kasumi-1 cells was verified by qPCR. Figure S3. The knockdown of ANP32B inhibited the growth of MV4-11 cells. A. Monitoring of body weight of the two groups of mice. B. Representative images of H&E staining analysis of liver in two groups of mice. C. Representative images of IHC staining of mice liver. Figure S4. The knockdown of ANP32B inhibited the growth of Kasumi-1 cells. A. Different size and weight of spleen, from sh-NC or sh-ANP32B mices. B. Representative images of IHC staining of mice spleen. Figure S5. IGV visual analysis showed a reduction in H3K27ac signaling in genes involved in the MYC signaling pathway. Figure S6. ANP32B is positively correlated with C-MYC expression. A. Western blotting analysis showed that ANP32B overexpression was established successfully. B. Western blotting analysis showed that ANP32B was positively correlated with C-MYC expression. Table S1. The primer sequences used in this study. Table S2. Super-enhancers identified in each of the 11 AML samples. Table S3. Deferentially expressed genes identified by RNA-Seq of MV4-11 cell after ANP32B knockdown. Table S4. Deferentially expressed genes identified by RNA-Seq of Kasumi-1 cell after ANP32B knockdown. Table S5. In the control group, peaks called by ChIP-Seq of H3K27ac in MV4-11 cell. Table S6. In the ANP32B knockdown group, peaks called by ChIP-Seq of H3K27ac in MV4-11 cell. [file 12935_2024_3271_MOESM1_ESM.zip › New folder/Supplementary Table 5.xlsx]

## Sheet: M-ANPNC_ac_sorted.redup_peaks
MV4-11 NC H3K27ac peaks
chr	start	end
chr1	21719	22011
chr1	28976	29323
chr1	95045	97120
chr1	97629	98154
chr1	136559	138024
chr1	177969	179643
chr1	199599	199901
chr1	271178	272154
chr1	272445	273699
chr1	274067	274764
chr1	376806	377912
chr1	378230	378729
chr1	492846	493251
chr1	493619	493920
chr1	605071	606863
chr1	729044	729332
chr1	730469	731287
chr1	869060	870116
chr1	955110	955921
chr1	958920	959577
chr1	960471	960922
chr1	965982	966699
chr1	1000443	1000986
chr1	1038805	1039198
chr1	1079263	1080269
chr1	1103620	1105333
chr1	1143081	1145669
chr1	1157649	1158962
chr1	1231597	1232791
chr1	1272820	1274440
chr1	1305065	1306158
chr1	1307294	1307582
chr1	1308665	1309014
chr1	1321237	1321609
chr1	1324276	1325762
chr1	1327939	1328428
chr1	1330528	1331728
chr1	1349219	1349962
chr1	1371493	1372197
chr1	1374604	1375382
chr1	1397671	1399987
chr1	1406844	1407772
chr1	1438201	1438753
chr1	1472150	1472597
chr1	1505267	1505603
chr1	1511144	1512843
chr1	1573983	1575109
chr1	1606034	1607838
chr1	1614476	1616114
chr1	1618322	1618620
chr1	1658773	1659949
chr1	1662144	1665381
chr1	1674563	1675519
chr1	1692396	1693903
chr1	1723790	1724935
chr1	1728156	1731074
chr1	1732739	1733110
chr1	1738786	1739095
chr1	1744413	1745274
chr1	1745859	1747043
chr1	1753345	1753751
chr1	1758719	1759563
chr1	1762043	1762352
chr1	1764087	1765253
chr1	1775386	1776011
chr1	1777863	1781824
chr1	1782436	1783348
chr1	1841372	1842223
chr1	1842948	1843473
chr1	1889726	1891717
chr1	1899438	1899775
chr1	1908807	1909660
chr1	1996133	1996583
chr1	2126550	2126912
chr1	2148634	2152491
chr1	2195212	2195709
chr1	2227260	2227740
chr1	2229613	2230368
chr1	2231076	2232577
chr1	2233444	2235846
chr1	2237527	2237851
chr1	2238327	2238857
chr1	2239626	2240350
chr1	2245829	2246929
chr1	2255289	2256285
chr1	2274915	2276504
chr1	2289580	2291562
chr1	2292220	2292723
chr1	2298812	2302476
chr1	2311290	2312283
chr1	2391830	2392581
chr1	2411971	2412433
chr1	2547165	2547588
chr1	2548104	2549344
chr1	2554193	2557901
chr1	2584811	2586468
chr1	3250342	3251666
chr1	3313042	3313884
chr1	3625047	3625833
chr1	3675616	3676074
chr1	3676439	3679463
chr1	3702212	3702524
chr1	3714407	3720454
chr1	3795926	3796474
chr1	3815498	3815953
chr1	3891235	3892057
chr1	3899822	3901653
chr1	4006824	4007904
chr1	5991982	5992496
chr1	5993360	5993702
chr1	6021785	6022354
chr1	6025213	6029082
chr1	6030306	6031115
chr1	6034268	6034896
chr1	6038859	6039297
chr1	6047357	6047685
chr1	6199017	6200842
chr1	6235367	6235803
chr1	6553807	6554518
chr1	6579981	6581996
chr1	6587059	6587645
chr1	6588367	6589756
chr1	6590996	6591898
chr1	6598977	6604532
chr1	6624925	6625384
chr1	6652708	6653629
chr1	6700919	6702167
chr1	6743422	6744280
chr1	6784115	6785254
chr1	7126820	7128569
chr1	7648813	7649535
chr1	7784182	7784561
chr1	7827225	7827655
chr1	7899637	7900648
chr1	7942218	7942808
chr1	8004465	8006227
chr1	8096947	8098161
chr1	8106579	8107303
chr1	8382073	8383529
chr1	8389711	8390133
chr1	8397519	8398337
chr1	8417960	8418305
chr1	8422503	8424722
chr1	8427188	8428526
chr1	8497397	8498003
chr1	8818039	8818368
chr1	8862451	8862821
chr1	8873270	8874313
chr1	8876512	8877276
chr1	8877655	8881198
chr1	8937621	8940035
chr1	9064227	9064636
chr1	9067101	9067663
chr1	9069396	9070133
chr1	9082406	9083875
chr1	9093388	9094205
chr1	9143223	9143834
chr1	9162878	9163394
chr1	9163765	9164519
chr1	9228651	9228966
chr1	9233077	9233758
chr1	9234330	9235519
chr1	9242486	9242926
chr1	9249767	9250135
chr1	9290293	9290724
chr1	9300464	9300755
chr1	9539605	9539909
chr1	9561357	9561868
chr1	9588860	9589859
chr1	9591243	9591610
chr1	9596528	9596992
chr1	9628513	9629218
chr1	9629637	9631251
chr1	9643432	9645147
chr1	9651775	9654412
chr1	9657765	9658059
chr1	9675886	9677028
chr1	9716492	9721285
chr1	9759739	9760565
chr1	9787452	9787750
chr1	9890491	9890903
chr1	9892207	9895048
chr1	9943093	9943788
chr1	9950218	9951602
chr1	10032950	10033589
chr1	10055548	10056644
chr1	10057389	10057873
chr1	10066692	10067337
chr1	10074277	10074886
chr1	10078338	10078930
chr1	10169354	10170597
chr1	10328695	10329024
chr1	10373983	10374961
chr1	10387222	10389389
chr1	10398567	10400992
chr1	10409903	10410401
chr1	10412826	10413190
chr1	10413698	10417757
chr1	10419472	10420084
chr1	10421776	10422146
chr1	10472292	10473016
chr1	10474626	10475175
chr1	10484356	10485031
chr1	10510654	10512373
chr1	10513372	10513880
chr1	10904854	10905275
chr1	11011469	11013359
chr1	11052056	11052420
chr1	11059640	11060568
chr1	11061012	11063581
chr1	11064148	11064481
chr1	11068000	11071328
chr1	11099189	11100148
chr1	11383782	11384640
chr1	11478882	11479233
chr1	11725495	11725972
chr1	11728987	11732699
chr1	11735456	11741440
chr1	11745282	11746012
chr1	11747491	11747805
chr1	11805742	11806431
chr1	11814526	11815746
chr1	11840926	11843828
chr1	11850672	11851776
chr1	11906825	11911087
chr1	11914879	11915493
chr1	11925756	11926269
chr1	11934337	11934914
chr1	11960486	11961681
chr1	11979801	11980738
chr1	11985518	11986341
chr1	12019557	12020030
chr1	12034523	12035803
chr1	12142680	12144247
chr1	12144825	12145230
chr1	12149962	12152428
chr1	12152905	12153828
chr1	12157863	12158151
chr1	12161354	12162442
chr1	12166918	12168661
chr1	12170162	12170894
chr1	12171621	12173010
chr1	12173582	12174336
chr1	12174758	12175994
chr1	12176631	12182267
chr1	12184030	12186467
chr1	12188281	12189020
chr1	12191023	12195241
chr1	12196175	12197765
chr1	12296415	12296755
chr1	12344298	12345961
chr1	13723305	13724906
chr1	14995207	14995778
chr1	14996095	14997141
chr1	15137680	15138259
chr1	15141790	15142732
chr1	15153797	15154474
chr1	15258611	15259993
chr1	15260436	15261646
chr1	15345836	15346587
chr1	15352662	15353023
chr1	15409922	15410222
chr1	15410513	15412355
chr1	15413128	15413430
chr1	15414031	15414624
chr1	15415767	15416722
chr1	15417273	15418135
chr1	15419079	15419861
chr1	15426299	15427646
chr1	15428556	15429822
chr1	15455437	15456024
chr1	15680232	15681515
chr1	15681973	15685224
chr1	15696827	15697410
chr1	15834484	15836534
chr1	15837033	15837546
chr1	15847836	15848781
chr1	15849697	15850247
chr1	15885597	15886389
chr1	15892908	15893866
chr1	15949475	15950901
chr1	15951291	15951817
chr1	15952521	15954373
chr1	15963700	15964814
chr1	15965560	15967006
chr1	16206776	16207598
chr1	16250780	16251103
chr1	16352064	16352999
chr1	16364422	16365792
chr1	16367102	16368281
chr1	16440760	16441444
chr1	16512999	16514680
chr1	16643648	16645899
chr1	16666234	16667422
chr1	16740104	16741248
chr1	16781186	16781700
chr1	16868746	16869223
chr1	16895206	16897268
chr1	16903296	16906122
chr1	17023077	17023754
chr1	17029772	17030086
chr1	17060052	17060563
chr1	17065965	17067705
chr1	17141600	17142375
chr1	17192033	17192470
chr1	17206919	17208788
chr1	17212178	17212784
chr1	17281840	17282730
chr1	17287272	17287575
chr1	17303495	17305068
chr1	17431406	17432941
chr1	17434582	17435815
chr1	17437402	17439694
chr1	17581079	17581755
chr1	17586061	17588773
chr1	17593625	17598154
chr1	17628374	17631056
chr1	17634472	17637319
chr1	17639880	17640524
chr1	18902352	18902988
chr1	18907168	18908842
chr1	18927054	18927818
chr1	19081077	19082588
chr1	19123732	19125487
chr1	19129110	19129606
chr1	19209876	19211291
chr1	19251335	19252665
chr1	19311854	19313455
chr1	19314433	19316810
chr1	19317594	19319770
chr1	19347670	19349033
chr1	19435049	19435658
chr1	19436904	19437318
chr1	19468413	19470032
chr1	19476366	19480043
chr1	19484218	19486372
chr1	19596423	19597935
chr1	19798894	19800185
chr1	20059847	20060489
chr1	20062002	20062689
chr1	20153486	20154812
chr1	20165722	20166608
chr1	20167425	20167801
chr1	20170525	20172225
chr1	20173669	20175463
chr1	20184220	20186421
chr1	20187281	20187792
chr1	20507772	20508113
chr1	20588927	20590360
chr1	20603348	20604926
chr1	20786138	20788106
chr1	20964656	20965286
chr1	21022151	21023866
chr1	21089479	21089857
chr1	21090574	21092029
chr1	21097784	21101877
chr1	21123444	21124017
chr1	21149995	21151610
chr1	21165432	21165892
chr1	21175501	21177627
chr1	21261321	21262628
chr1	21324266	21325545
chr1	21452304	21452772
chr1	21453515	21455145
chr1	21665667	21667399
chr1	21715672	21716051
chr1	21716411	21717157
chr1	21768145	21768951
chr1	21782718	21783680
chr1	21791955	21792294
chr1	22018800	22020081
chr1	22025171	22026536
chr1	22039485	22040845
chr1	22052377	22053918
chr1	22074396	22075006
chr1	22075659	22077212
chr1	22087914	22088497
chr1	22088965	22090324
chr1	22090694	22091126
chr1	22484666	22485268
chr1	22710366	22711040
chr1	22735023	22735940
chr1	22750314	22750820
chr1	23079504	23079928
chr1	23100169	23100699
chr1	23168622	23170163
chr1	23343357	23344810
chr1	23368529	23369149
chr1	23400530	23401052
chr1	23401530	23404035
chr1	23522757	23523218
chr1	23524765	23527764
chr1	23528062	23531631
chr1	23691777	23692743
chr1	23778008	23778650
chr1	23790920	23791824
chr1	23792263	23792567
chr1	23793322	23793798
chr1	23794577	23795235
chr1	23799184	23800837
chr1	23807108	23808600
chr1	23810577	23811194
chr1	23816896	23817305
chr1	23838246	23838619
chr1	23868015	23870019
chr1	23888427	23888788
chr1	23892158	23893280
chr1	23893903	23900559
chr1	23901321	23902326
chr1	23902733	23903071
chr1	23907595	23910268
chr1	23910887	23913929
chr1	23915632	23916244
chr1	23916543	23916869
chr1	23958510	23960626
chr1	23967696	23968111
chr1	23979883	23981375
chr1	24173860	24174356
chr1	24190355	24191255
chr1	24321381	24322305
chr1	24324796	24325415
chr1	24337011	24337408
chr1	24466631	24467370
chr1	24481399	24481792
chr1	24502303	24502745
chr1	24536511	24536899
chr1	24641825	24642706
chr1	24643379	24643971
chr1	24733053	24733756
chr1	24770045	24770898
chr1	24848215	24849127
chr1	24929097	24929399
chr1	24930014	24930858
chr1	24964909	24966409
chr1	25001031	25001684
chr1	25007485	25008607
chr1	25020660	25021494
chr1	25021913	25023145
chr1	25030671	25035641
chr1	25037387	25037784
chr1	25080177	25083503
chr1	25095506	25096018
chr1	25103180	25105064
chr1	25216945	25217730
chr1	25226698	25227406
chr1	25231855	25233670
chr1	25337979	25338520
chr1	25414376	25414689
chr1	25430305	25431053
chr1	25548856	25550793
chr1	25556113	25557254
chr1	25809736	25810346
chr1	25819471	25821845
chr1	25831740	25832407
chr1	25858751	25862925
chr1	25905641	25906630
chr1	25922391	25923460
chr1	25971386	25972256
chr1	25990684	25991482
chr1	25997282	25998128
chr1	26015123	26015544
chr1	26016383	26017128
chr1	26110948	26111605
chr1	26125911	26127249
chr1	26169938	26170263
chr1	26234219	26235240
chr1	26236836	26238108
chr1	26257548	26258074
chr1	26258727	26259578
chr1	26274275	26276877
chr1	26277980	26282134
chr1	26282631	26282953
chr1	26283462	26285958
chr1	26286977	26292170
chr1	26296680	26297759
chr1	26305850	26307754
chr1	26308325	26308916
chr1	26314953	26316335
chr1	26317138	26318311
chr1	26321272	26321634
chr1	26471408	26473070
chr1	26530138	26531641
chr1	26541359	26543639
chr1	26545551	26546609
chr1	26553757	26555676
chr1	26557094	26557426
chr1	26580688	26583800
chr1	26619124	26621887
chr1	26627879	26628694
chr1	26692388	26693040
chr1	26693875	26694262
chr1	26695081	26698408
chr1	26744235	26744736
chr1	26785884	26789235
chr1	26828680	26829082
chr1	26865392	26865911
chr1	26890412	26890924
chr1	26900151	26900717
chr1	26921726	26922099
chr1	27001584	27002402
chr1	27105599	27106233
chr1	27106649	27107195
chr1	27107596	27107905
chr1	27110775	27111193
chr1	27111842	27112569
chr1	27116405	27116713
chr1	27135771	27136625
chr1	27136935	27138329
chr1	27155215	27155741
chr1	27322273	27322676
chr1	27341392	27343974
chr1	27366461	27367301
chr1	27418988	27419498
chr1	27488241	27490919
chr1	27525395	27526334
chr1	27531707	27532962
chr1	27549143	27549494
chr1	27617627	27618921
chr1	27624657	27627274
chr1	27631388	27633839
chr1	27634199	27635378
chr1	27659052	27660102
chr1	27662434	27663266
chr1	27667213	27668068
chr1	27773370	27773861
chr1	27778902	27780352
chr1	27789918	27790295
chr1	27830486	27831226
chr1	27862408	27864818
chr1	27872588	27873706
chr1	27874735	27875528
chr1	27883776	27886369
chr1	27886959	27887783
chr1	27908239	27908553
chr1	27914095	27915123
chr1	27931372	27932053
chr1	28021264	28021638
chr1	28114211	28114515
chr1	28114966	28115717
chr1	28126029	28128054
chr1	28135480	28136031
chr1	28139567	28139950
chr1	28143475	28143784
chr1	28144678	28145296
chr1	28154226	28155217
chr1	28156810	28157390
chr1	28158887	28160152
chr1	28160800	28161205
chr1	28168719	28169905
chr1	28171213	28176689
chr1	28232452	28233003
chr1	28258860	28259391
chr1	28326005	28327873
chr1	28328454	28329873
chr1	28369631	28370437
chr1	28504934	28507477
chr1	28508618	28512461
chr1	28513036	28513821
chr1	28515097	28515983
chr1	28517672	28519340
chr1	28552607	28553408
chr1	28579285	28579690
chr1	28581449	28583243
chr1	28642830	28644255
chr1	28647665	28649266
chr1	28668197	28669963
chr1	28718845	28719255
chr1	28736635	28737989
chr1	28748913	28749666
chr1	28884343	28885446
chr1	28886434	28887441
chr1	28926233	28927422
chr1	28928198	28928742
chr1	28973950	28974587
chr1	29180881	29182888
chr1	29711848	29712458
chr1	30129428	30132084
chr1	30675375	30676187
chr1	30718830	30719206
chr1	30733663	30734062
chr1	30739830	30740268
chr1	30741686	30742128
chr1	30743190	30743961
chr1	30745258	30746776
chr1	30750918	30751562
chr1	30753527	30755158
chr1	30756558	30758086
chr1	30912755	30913289
chr1	30983002	30983476
chr1	31027868	31028601
chr1	31029441	31029986
chr1	31030503	31031081
chr1	31064827	31066112
chr1	31109453	31109746
chr1	31170617	31171350
chr1	31296427	31296742
chr1	31394569	31395097
chr1	31396763	31398011
chr1	31399916	31400580
chr1	31445700	31446083
chr1	31466554	31466965
chr1	31467570	31468011
chr1	31482461	31484798
chr1	31505427	31506501
chr1	31522714	31525323
chr1	31596400	31596832
chr1	31625116	31625908
chr1	31644425	31644895
chr1	31889127	31889981
chr1	31928494	31928964
chr1	31937345	31939353
chr1	31939646	31940702
chr1	31944069	31945407
chr1	31953522	31953856
chr1	31954278	31958196
chr1	32013197	32014876
chr1	32045374	32046351
chr1	32108043	32108820
chr1	32178567	32180772
chr1	32222165	32222897
chr1	32291466	32292486
chr1	32337067	32337754
chr1	32339467	32339920
chr1	32351223	32352144
chr1	32359863	32360493
chr1	32361650	32362026
chr1	32391722	32393683
chr1	32394006	32394434
chr1	32650296	32651803
chr1	32677605	32678198
chr1	32725309	32725696
chr1	32789437	32789845
chr1	32816153	32818702
chr1	32939482	32940415
chr1	32940778	32942886
chr1	32980552	32981676
chr1	32989042	32989452
chr1	32991774	32993445
chr1	32997750	32998663
chr1	33027622	33027994
chr1	33029266	33029872
chr1	33030201	33033466
chr1	33035105	33035548
chr1	33036215	33036946
chr1	33039443	33040174
chr1	33256548	33257561
chr1	33327825	33328177
chr1	33346800	33347168
chr1	33349302	33349594
chr1	33350087	33350445
chr1	34859361	34859775
chr1	34984990	34985334
chr1	35030791	35031200
chr1	35192138	35193253
chr1	35268666	35270440
chr1	35278151	35280004
chr1	35304710	35305596
chr1	35345063	35346367
chr1	35364246	35364891
chr1	35386081	35386779
chr1	35387107	35387527
chr1	35411229	35411917
chr1	35446453	35449120
chr1	35450978	35452696
chr1	35453331	35455351
chr1	35557229	35557891
chr1	35564653	35565291
chr1	35576251	35578540
chr1	35637567	35638676
chr1	35640868	35641980
chr1	35715463	35715856
chr1	35718062	35719879
chr1	35797578	35798057
chr1	35800013	35800843
chr1	35808392	35809115
chr1	35860028	35861535
chr1	35866969	35867410
chr1	35894016	35894666
chr1	35930493	35931580
chr1	36034695	36035313
chr1	36088621	36089154
chr1	36149237	36149535
chr1	36150390	36151243
chr1	36155294	36158314
chr1	36160098	36162404
chr1	36224421	36224919
chr1	36246952	36249081
chr1	36280007	36280490
chr1	36299774	36300271
chr1	36349277	36352182
chr1	36365099	36366825
chr1	36373587	36375186
chr1	36386141	36387624
chr1	36400619	36401504
chr1	36457848	36458288
chr1	36463605	36465247
chr1	36481908	36483228
chr1	36486089	36487072
chr1	36821647	36826395
chr1	37471488	37471796
chr1	37474635	37482541
chr1	37483093	37483833
chr1	37485636	37487753
chr1	37691613	37692110
chr1	37692502	37692953
chr1	37807829	37808481
chr1	37825365	37826106
chr1	37845131	37847233
chr1	37850155	37853513
chr1	37859060	37860188
chr1	37922354	37923421
chr1	37925719	37926662
chr1	37940790	37941199
chr1	37946005	37947434
chr1	37996804	37998238
chr1	37998813	38002152
chr1	38003332	38005563
chr1	38008668	38010326
chr1	38012111	38013183
chr1	38015580	38016307
chr1	38019115	38019518
chr1	38173311	38173943
chr1	38507725	38508625
chr1	38833980	38834774
chr1	38847823	38848445
chr1	38990847	38991837
chr1	39002056	39003170
chr1	39026006	39027052
chr1	39064483	39064841
chr1	39192017	39192702
chr1	39196067	39198231
chr1	39204802	39206171
chr1	39215004	39215997
chr1	39309924	39310343
chr1	39575545	39576977
chr1	39798570	39800082
chr1	39800374	39801707
chr1	39802498	39804142
chr1	39817155	39817704
chr1	39845969	39846516
chr1	39933618	39935769
chr1	39936366	39937707
chr1	39940208	39941155
chr1	39954312	39956158
chr1	39958814	39959144
chr1	39959655	39961233
chr1	40038517	40041068
chr1	40049894	40050210
chr1	40051128	40051507
chr1	40058205	40058867
chr1	40059386	40060698
chr1	40062917	40063651
chr1	40063986	40065517
chr1	40092782	40095497
chr1	40153028	40153793
chr1	40309746	40310036
chr1	40311468	40315689
chr1	40341528	40342727
chr1	40381056	40381747
chr1	40383649	40387066
chr1	40387739	40388252
chr1	40396174	40397253
chr1	40422438	40424165
chr1	40691557	40692701
chr1	40860634	40862810
chr1	40875480	40876673
chr1	40877428	40878183
chr1	40906597	40907895
chr1	40936704	40937221
chr1	40939473	40940373
chr1	40979385	40980839
chr1	41109414	41109971
chr1	41241007	41242943
chr1	41353515	41354282
chr1	41371906	41372484
chr1	41379166	41382019
chr1	41683188	41684479
chr1	41726749	41729399
chr1	41730193	41732522
chr1	41737956	41740981
chr1	41764415	41765848
chr1	41803217	41803962
chr1	42334679	42335469
chr1	42456611	42456974
chr1	42681790	42682964
chr1	42931013	42932617
chr1	42935473	42937754
chr1	42938078	42939060
chr1	42943254	42943697
chr1	42944151	42944721
chr1	42958021	42958811
chr1	43358228	43359783
chr1	43363237	43363838
chr1	43366377	43368419
chr1	43389564	43390082
chr1	43453464	43453821
chr1	43454438	43454951
chr1	43648411	43649791
chr1	43706920	43708003
chr1	43774356	43774822
chr1	43775729	43776704
chr1	43778685	43780414
chr1	43780831	43787545
chr1	43795254	43797351
chr1	43797948	43798524
chr1	43812311	43813551
chr1	43831984	43837084
chr1	43853472	43853925
chr1	43946268	43948183
chr1	43974940	43975855
chr1	44068487	44069265
chr1	44384059	44384842
chr1	44388816	44391243
chr1	44391619	44392300
chr1	44393173	44394368
chr1	44395069	44395538
chr1	44399487	44400224
chr1	44400697	44403644
chr1	44404094	44404561
chr1	44404910	44409310
chr1	44409831	44410668
chr1	44411180	44418723
chr1	44420137	44420505
chr1	44421640	44422730
chr1	44423097	44424315
chr1	44424606	44424969
chr1	44428792	44429224
chr1	44430665	44432085
chr1	44432971	44433914
chr1	44434592	44434892
chr1	44456613	44457111
chr1	44457485	44457876
chr1	44472789	44473168
chr1	44484216	44485272
chr1	44485569	44486296
chr1	44518978	44519664
chr1	44531947	44532619
chr1	44600227	44600794
chr1	44631513	44632426
chr1	44676248	44676713
chr1	44684539	44685121
chr1	44721276	44725598
chr1	44728675	44729699
chr1	44730194	44731848
chr1	44739088	44740671
chr1	44774768	44776158
chr1	44776542	44776929
chr1	44799908	44800225
chr1	44805374	44810796
chr1	44819230	44821139
chr1	44823200	44823569
chr1	44826325	44827478
chr1	44828533	44830425
chr1	45011549	45011866
chr1	45012343	45012701
chr1	45339743	45340860
chr1	45393724	45394646
chr1	45395331	45395751
chr1	45520839	45523139
chr1	45583565	45584468
chr1	45686272	45688721
chr1	45749727	45751083
chr1	45752887	45753539
chr1	46069710	46071024
chr1	46131932	46133466
chr1	46194672	46195313
chr1	46197981	46198643
chr1	46247697	46248119
chr1	46301536	46304058
chr1	46340175	46341194
chr1	46342102	46342420
chr1	46369542	46370285
chr1	46373046	46374394
chr1	46393783	46394830
chr1	46395351	46396015
chr1	46581837	46582663
chr1	46594734	46595615
chr1	46718708	46719084
chr1	47313413	47314947
chr1	47333567	47334687
chr1	47436462	47438294
chr1	48616203	48616541
chr1	48617559	48617896
chr1	50458414	50459006
chr1	50967815	50970008
chr1	51267927	51269029
chr1	51302938	51303386
chr1	51303698	51304110
chr1	51313372	51315252
chr1	51331272	51331744
chr1	51433829	51434903
chr1	51445614	51446309
chr1	51518762	51519155
chr1	51569154	51570321
chr1	51575615	51576363
chr1	51606009	51606833
chr1	51607305	51607803
chr1	51729536	51730105
chr1	51863340	51863997
chr1	51877694	51879604
chr1	52032661	52033822
chr1	52056248	52056927
chr1	52365138	52366330
chr1	52403424	52404956
chr1	52424053	52424885
chr1	52552826	52553519
chr1	52636661	52637602
chr1	52697440	52698658
chr1	52703143	52703809
chr1	53109952	53110827
chr1	53196303	53197570
chr1	53274133	53274427
chr1	53290262	53290915
chr1	53293953	53295597
chr1	53298362	53298866
chr1	53299338	53299692
chr1	53305673	53306659
chr1	53310828	53311186
chr1	53312950	53318039
chr1	53319306	53320220
chr1	53320592	53320937
chr1	53321391	53321863
chr1	53322698	53323016
chr1	53325403	53328457
chr1	53678718	53685023
chr1	53837516	53838612
chr1	53889678	53890067
chr1	54052237	54053984
chr1	54094507	54097118
chr1	54200224	54200568
chr1	54218751	54219292
chr1	54219882	54221635
chr1	54228393	54228723
chr1	54283006	54283815
chr1	54334866	54337435
chr1	54371733	54374448
chr1	54375463	54376135
chr1	54384966	54386070
chr1	54406259	54407073
chr1	54407856	54408821
chr1	54460631	54461342
chr1	54463581	54465568
chr1	54489056	54489483
chr1	54542232	54544410
chr1	54546737	54547844
chr1	54567674	54568681
chr1	54569344	54573129
chr1	54651876	54652822
chr1	54886566	54887951
chr1	54965572	54967207
chr1	55129097	55129593
chr1	55151147	55151728
chr1	55189138	55190694
chr1	55194392	55197655
chr1	55211663	55216466
chr1	55244257	55245354
chr1	55544374	55545842
chr1	55546716	55548156
chr1	56329724	56330822
chr1	56424440	56426035
chr1	56505787	56507514
chr1	56508285	56508936
chr1	56516369	56517461
chr1	56522666	56523028
chr1	56908782	56911650
chr1	58250847	58251466
chr1	58523712	58525055
chr1	58539520	58540128
chr1	58545690	58546811
chr1	58670159	58670834
chr1	58698950	58700067
chr1	58782501	58785211
chr1	58809344	58810161
chr1	58881461	58881942
chr1	58882616	58886543
chr1	58895474	58896523
chr1	58898946	58899639
chr1	58903818	58904164
chr1	59224656	59225071
chr1	59292465	59293553
chr1	59296251	59297775
chr1	59477102	59478094
chr1	59507020	59507569
chr1	59549085	59551014
chr1	59552177	59552548
chr1	59672374	59676324
chr1	59688839	59689377
chr1	59690373	59690859
chr1	59692863	59693965
chr1	59694749	59695750
chr1	59696247	59698851
chr1	59730911	59731313
chr1	59957873	59958181
chr1	60573908	60574299
chr1	60575107	60577128
chr1	60866692	60867545
chr1	61254265	61254805
chr1	61604585	61605305
chr1	61641467	61641844
chr1	61724416	61725430
chr1	62288280	62288632
chr1	62435581	62437776
chr1	63522972	63523681
chr1	63592904	63594465
chr1	64320275	64320943
chr1	64440475	64440763
chr1	64864147	64864762
chr1	64933516	64933992
chr1	64965996	64966513
chr1	65056007	65056300
chr1	65066915	65068666
chr1	65170095	65170944
chr1	65230800	65231550
chr1	65419846	65420205
chr1	65420503	65421834
chr1	65429202	65431301
chr1	65690295	65692609
chr1	66270068	66272246
chr1	66331783	66332872
chr1	66333655	66334993
chr1	66335612	66336746
chr1	66371756	66375343
chr1	66393268	66397584
chr1	66414976	66417159
chr1	66436628	66436949
chr1	66438039	66440038
chr1	66563950	66564298
chr1	66732309	66733387
chr1	66924092	66924636
chr1	67429467	67431121
chr1	67433229	67434148
chr1	68337883	68338618
chr1	68496355	68497122
chr1	69172147	69172547
chr1	69293866	69294260
chr1	70040797	70043030
chr1	70043666	70044236
chr1	70083368	70084763
chr1	70205363	70206100
chr1	70220774	70222302
chr1	70227390	70228005
chr1	70353885	70355032
chr1	70411367	70412571
chr1	70907075	70907394
chr1	70908842	70910094
chr1	71079189	71079513
chr1	71080109	71081420
chr1	71304052	71304361
chr1	71413377	71414617
chr1	71881123	71882963
chr1	72100493	72101371
chr1	72101730	72102935
chr1	72282987	72284065
chr1	72284544	72285509
chr1	74732831	74733880
chr1	75724344	75724978
chr1	75725968	75726306
chr1	75784546	75786713
chr1	76074701	76075309
chr1	76075824	76076400
chr1	77411359	77414512
chr1	77415568	77416509
chr1	77534405	77534977
chr1	77543768	77544301
chr1	77590829	77591664
chr1	77605674	77606760
chr1	77682239	77683868
chr1	77759256	77759810
chr1	77978028	77980477
chr1	78277032	78277983
chr1	78424596	78425469
chr1	78427036	78427930
chr1	78475572	78476495
chr1	78911740	78912221
chr1	81121665	81121992
chr1	81125750	81126087
chr1	81208378	81209216
chr1	82225417	82226460
chr1	82227561	82228320
chr1	83163637	83165025
chr1	83559302	83560556
chr1	83818400	83819753
chr1	84479272	84479714
chr1	84504756	84506798
chr1	84572636	84574813
chr1	84779318	84779944
chr1	84853215	84855211
chr1	84944944	84945395
chr1	85115915	85116248
chr1	85135019	85135589
chr1	85259153	85259659
chr1	85276025	85276572
chr1	85708055	85708703
chr1	86137241	86138221
chr1	86704946	86705731
chr1	86774776	86775220
chr1	86788253	86789201
chr1	86913557	86914460
chr1	86915075	86915550
chr1	87148263	87152700
chr1	87176081	87177055
chr1	87178092	87182273
chr1	87252519	87252890
chr1	87280251	87280587
chr1	87329273	87329846
chr1	87335058	87335586
chr1	87423625	87423939
chr1	88683492	88683969
chr1	88684364	88684915
chr1	88700110	88700636
chr1	88701150	88702213
chr1	88991845	88992950
chr1	89022228	89022640
chr1	89274110	89274830
chr1	89466348	89466690
chr1	89552488	89553271
chr1	89692410	89693458
chr1	89719707	89720312
chr1	89756796	89757723
chr1	89758451	89758808
chr1	89820481	89824396
chr1	89905719	89909232
chr1	89995136	89995660
chr1	91021258	91022569
chr1	91500082	91501712
chr1	91569614	91569968
chr1	91571901	91572443
chr1	91713038	91713950
chr1	91803896	91804255
chr1	92096118	92096419
chr1	92458596	92462336
chr1	92475928	92477056
chr1	92478219	92479364
chr1	92479808	92487759
chr1	92514571	92516704
chr1	92543538	92543870
chr1	92831993	92832710
chr1	93079314	93079793
chr1	93179767	93180970
chr1	93345230	93347667
chr1	93758518	93759751
chr1	93878269	93879593
chr1	93908546	93909544
chr1	93957327	93958036
chr1	94302623	94303631
chr1	94339461	94340438
chr1	94344636	94346279
chr1	94720549	94721643
chr1	94723557	94724310
chr1	94754844	94756106
chr1	94962888	94963283
chr1	95234233	95234672
chr1	96308729	96309147
chr1	96309490	96309912
chr1	96361341	96361755
chr1	96362332	96363074
chr1	96721564	96722828
chr1	97163452	97164395
chr1	97251747	97252697
chr1	97254127	97255844
chr1	97849310	97850114
chr1	97906361	97907510
chr1	97920685	97920998
chr1	98323364	98323752
chr1	99441416	99442288
chr1	100037781	100039456
chr1	100046887	100047179
chr1	100530383	100531501
chr1	100597225	100597519
chr1	100895417	100895906
chr1	101257860	101258515
chr1	101259897	101260233
chr1	101262300	101263150
chr1	103170901	103171232
chr1	103275167	103276057
chr1	103525374	103526367
chr1	103561760	103562244
chr1	104466005	104466326
chr1	104466765	104467498
chr1	104467927	104468542
chr1	104592727	104593024
chr1	104593752	104594059
chr1	107056853	107057172
chr1	107877367	107877889
chr1	107936662	107937032
chr1	107939934	107944261
chr1	107953001	107954860
chr1	107955694	107956073
chr1	107963678	107964223
chr1	107965371	107965893
chr1	108140848	108143317
chr1	108199011	108200303
chr1	108591735	108592348
chr1	108647017	108647515
chr1	108660656	108662071
chr1	108692272	108693533
chr1	108746664	108747029
chr1	108876626	108877001
chr1	109090009	109091967
chr1	109100218	109100651
chr1	109214531	109214933
chr1	109425866	109426447
chr1	109548266	109549220
chr1	109619357	109622664
chr1	109623754	109625096
chr1	109763127	109764062
chr1	109777136	109777451
chr1	109788627	109789994
chr1	109790558	109793941
chr1	109813976	109817148
chr1	109818452	109820432
chr1	109820952	109822816
chr1	109823341	109823749
chr1	109886709	109887358
chr1	109933851	109934339
chr1	109984813	109985322
chr1	110003579	110004338
chr1	110034147	110035345
chr1	110102279	110103347
chr1	110267502	110268335
chr1	110337615	110340337
chr1	110380762	110381575
chr1	110383337	110383682
chr1	110433665	110434194
chr1	110672375	110673663
chr1	110674015	110675051
chr1	110708938	110709260
chr1	110873225	110875886
chr1	110879763	110880373
chr1	110948266	110948665
chr1	110963228	110964066
chr1	111122226	111122804
chr1	111128106	111128533
chr1	111139396	111140646
chr1	111193299	111193749
chr1	111198733	111201788
chr1	111202485	111205914
chr1	111219705	111220228
chr1	111221482	111221951
chr1	111416272	111416771
chr1	111448332	111450191
chr1	111470437	111471883
chr1	111472888	111474878
chr1	111475989	111477553
chr1	111489376	111490239
chr1	111505618	111506237
chr1	111507433	111508671
chr1	111615640	111616828
chr1	111619870	111620821
chr1	111732101	111734618
chr1	111738023	111739882
chr1	111754964	111756697
chr1	111789508	111789874
chr1	112264306	112264699
chr1	112394176	112394759
chr1	112466520	112466924
chr1	112557403	112557782
chr1	112614709	112615082
chr1	112615608	112616142
chr1	112617444	112622372
chr1	112625770	112626109
chr1	112627439	112627933
chr1	112635230	112635934
chr1	112638093	112638458
chr1	112640603	112640894
chr1	112674462	112675566
chr1	112699516	112701852
chr1	112704674	112707440
chr1	112722546	112723532
chr1	112934708	112936664
chr1	112956425	112956717
chr1	112957685	112958017
chr1	112981196	112982061
chr1	113072834	113073451
chr1	113140763	113141111
chr1	113759173	113759973
chr1	113783297	113784173
chr1	113808814	113809227
chr1	113812005	113813384
chr1	113855455	113856605
chr1	113858385	113859185
chr1	113871508	113872963
chr1	113904413	113904793
chr1	113929282	113931014
chr1	113939543	113941130
chr1	113942181	113942548
chr1	113942932	113943608
chr1	113976546	113976932
chr1	114040175	114041244
chr1	114113714	114114641
chr1	114341834	114343019
chr1	114369705	114370150
chr1	114457034	114459587
chr1	114510500	114512304
chr1	114581086	114582193
chr1	114716049	114717080
chr1	114757066	114758229
chr1	114780430	114781152
chr1	115089300	115089694
chr1	115098917	115099231
chr1	115106842	115108965
chr1	115641697	115642474
chr1	115668111	115669427
chr1	115670556	115671614
chr1	115727760	115728443
chr1	115829185	115830194
chr1	115976012	115978966
chr1	116373240	116374403
chr1	116377771	116378582
chr1	116380562	116381227
chr1	116503896	116505551
chr1	116508850	116509411
chr1	116540434	116540744
chr1	116570522	116571537
chr1	116605918	116606459
chr1	116826906	116827429
chr1	116987856	116992665
chr1	117000815	117002158
chr1	117003009	117005180
chr1	117007197	117007801
chr1	117008241	117009907
chr1	117059470	117060862
chr1	117366659	117367320
chr1	117606072	117607758
chr1	117612111	117613783
chr1	118038976	118039609
chr1	118564593	118564964
chr1	118877795	118879307
chr1	119001738	119002403
chr1	119140090	119141330
chr1	119564686	119566377
chr1	119568983	119570847
chr1	119601973	119602588
chr1	119603381	119603742
chr1	119606859	119607819
chr1	119712020	119713810
chr1	119742974	119743377
chr1	119785512	119786932
chr1	119859081	119860348
chr1	119987105	119989320
chr1	120015408	120017119
chr1	120018893	120019637
chr1	120019941	120020547
chr1	120117230	120117972
chr1	120121897	120122687
chr1	120123631	120124251
chr1	120144374	120145009
chr1	120157743	120160188
chr1	120160948	120161276
chr1	120161938	120163100
chr1	120176182	120176808
chr1	120529531	120529862
chr1	120574606	120575215
chr1	120742365	120742852
chr1	120768278	120768749
chr1	120773044	120774830
chr1	120776791	120778095
chr1	121073177	121075670
chr1	121076093	121077066
chr1	121087036	121089104
chr1	121091856	121093264
chr1	121097252	121097566
chr1	121159749	121160977
chr1	121165497	121165821
chr1	121183481	121184124
chr1	121184958	121185733
chr1	121186500	121187160
chr1	121197439	121197954
chr1	121199999	121200451
chr1	121224066	121225848
chr1	121226706	121227658
chr1	121240665	121240972
chr1	121241407	121243576
chr1	121261395	121262656
chr1	121266305	121267164
chr1	121268861	121270520
chr1	121270827	121271968
chr1	121344569	121347362
chr1	121356046	121356591
chr1	121360078	121363046
chr1	121458496	121458797
chr1	121483804	121484120
chr1	121511493	121512129
chr1	121516086	121517175
chr1	121518609	121519864
chr1	123914937	123915359
chr1	143317906	143318967
chr1	143320737	143321047
chr1	143321344	143322058
chr1	143338652	143339268
chr1	143662810	143663465
chr1	143665384	143665699
chr1	143720292	143720923
chr1	143860431	143864574
chr1	143874096	143876520
chr1	143879461	143881349
chr1	143944384	143944997
chr1	143947307	143948544
chr1	143971188	143973853
chr1	144010065	144010466
chr1	144012066	144013411
chr1	144014102	144015430
chr1	144029351	144030781
chr1	144143379	144143925
chr1	144145618	144145952
chr1	144146584	144147757
chr1	144164111	144164799
chr1	144407330	144408801
chr1	144546337	144547001
chr1	144801823	144802126
chr1	144817734	144818441
chr1	144818977	144820000
chr1	144916872	144919866
chr1	144923730	144924481
chr1	144932489	144935276
chr1	145007767	145010051
chr1	145010761	145011972
chr1	145016009	145016901
chr1	145036832	145039871
chr1	145052566	145053759
chr1	145054502	145055762
chr1	145079894	145080791
chr1	145082360	145082733
chr1	145093774	145095324
chr1	145096049	145096423
chr1	145115513	145116044
chr1	145119414	145120652
chr1	145122683	145123588
chr1	145214965	145215438
chr1	145281065	145281634
chr1	145675407	145675737
chr1	145716696	145717241
chr1	145918313	145918615
chr1	145927204	145927866
chr1	145979166	145980090
chr1	146175936	146176303
chr1	146178875	146179953
chr1	146228129	146228886
chr1	146278319	146278978
chr1	146283042	146283677
chr1	146284629	146285597
chr1	146307503	146308312
chr1	146322087	146324215
chr1	146325467	146328913
chr1	146342147	146343521
chr1	146376193	146378877
chr1	146386635	146388315
chr1	146510199	146510939
chr1	146938399	146938718
chr1	147242741	147243278
chr1	147245415	147246275
chr1	147247175	147247795
chr1	147998045	147998422
chr1	148151814	148152278
chr1	148222316	148222992
chr1	148318322	148318991
chr1	148522596	148523308
chr1	148626011	148627035
chr1	148629269	148630138
chr1	148630575	148631089
chr1	148678950	148679526
chr1	148728981	148729762
chr1	148733800	148734518
chr1	148735393	148736403
chr1	148758696	148759126
chr1	148760490	148760923
chr1	148773913	148774602
chr1	148777602	148778199
chr1	149352081	149352534
chr1	149355334	149356461
chr1	149390701	149391504
chr1	149440371	149440798
chr1	149441247	149441789
chr1	149443227	149443528
chr1	149444380	149445595
chr1	149585885	149586306
chr1	149607285	149607912
chr1	149768343	149772500
chr1	149782063	149784452
chr1	149787496	149788664
chr1	149812612	149813674
chr1	149831213	149833541
chr1	149839074	149843741
chr1	149848557	149849069
chr1	149849925	149854743
chr1	149860510	149862811
chr1	149866877	149867342
chr1	149884647	149889008
chr1	149927360	149928262
chr1	150159452	150161528
chr1	150161847	150163418
chr1	150213572	150214155
chr1	150233064	150236532
chr1	150268075	150268888
chr1	150321190	150322704
chr1	150363642	150365877
chr1	150508047	150508623
chr1	150549127	150549824
chr1	150550316	150550696
chr1	150552542	150553288
chr1	150554108	150554639
chr1	150561161	150561581
chr1	150578740	150580391
chr1	150604625	150605189
chr1	150611198	150614473
chr1	150629291	150629661
chr1	150765639	150766107
chr1	150820715	150821732
chr1	150852526	150852838
chr1	150875964	150877185
chr1	150881395	150881760
chr1	150972186	150972532
chr1	150973676	150975242
chr1	150977178	150977920
chr1	150979221	150979583
chr1	151057678	151059622
chr1	151070144	151071428
chr1	151157058	151157741
chr1	151158441	151159270
chr1	151189739	151190162
chr1	151198597	151198986
chr1	151202133	151202544
chr1	151254775	151255303
chr1	151277451	151277850
chr1	151281497	151283538
chr1	151311654	151312790
chr1	151327046	151327688
chr1	151346894	151347253
chr1	151399530	151400026
chr1	151456844	151459829
chr1	151611194	151613115
chr1	151619581	151620629
chr1	151653881	151654767
chr1	151661810	151662315
chr1	151690531	151692383
chr1	151762874	151763653
chr1	151867648	151868069
chr1	151909296	151909869
chr1	151946203	151946492
chr1	151988866	151989209
chr1	152028995	152030702
chr1	152034573	152035272
chr1	152036392	152039328
chr1	152047456	152048583
chr1	153231701	153232200
chr1	153344638	153345195
chr1	153515654	153515983
chr1	153535259	153536092
chr1	153542085	153542416
chr1	153544877	153546396
chr1	153546822	153547692
chr1	153551006	153551432
chr1	153564986	153567610
chr1	153598530	153598936
chr1	153633950	153634457
chr1	153671603	153672008
chr1	153728083	153728510
chr1	153783192	153783723
chr1	153789576	153791941
chr1	153805229	153806497
chr1	153836779	153837498
chr1	153849564	153850025
chr1	153854049	153854480
chr1	153945063	153947353
chr1	153957845	153958628
chr1	153962645	153963617
chr1	153967231	153968150
chr1	153977070	153978005
chr1	153990266	153990837
chr1	154158291	154158778
chr1	154159174	154159552
chr1	154160431	154160862
chr1	154181714	154183507
chr1	154219652	154221975
chr1	154403395	154403952
chr1	154404642	154408592
chr1	154410847	154411682
chr1	154417081	154417617
chr1	154418202	154421721
chr1	154422624	154423934
chr1	154430274	154430784
chr1	154431085	154433834
chr1	154439445	154440689
chr1	154441388	154441800
chr1	154462889	154464034
chr1	154551361	154551703
chr1	154557790	154558657
chr1	154558986	154559901
chr1	154607648	154608797
chr1	154626842	154627802
chr1	154936127	154937939
chr1	154943715	154945396
chr1	154961519	154962424
chr1	154964893	154965323
chr1	154970597	154971086
chr1	154973827	154975220
chr1	154983314	154983909
chr1	154992665	154993064
chr1	154994311	154995049
chr1	154999866	155012068
chr1	155135103	155136712
chr1	155139620	155140345
chr1	155172840	155173276
chr1	155178585	155179092
chr1	155185062	155185840
chr1	155192008	155192872
chr1	155193215	155193626
chr1	155208441	155209566
chr1	155210572	155210874
chr1	155222942	155223305
chr1	155227788	155228154
chr1	155261799	155262216
chr1	155308350	155309903
chr1	155561926	155563552
chr1	155687513	155689402
chr1	155745493	155746062
chr1	155858856	155859357
chr1	155909528	155912021
chr1	155933811	155934945
chr1	155940473	155942799
chr1	155945432	155947035
chr1	155960930	155961668
chr1	155966211	155968277
chr1	155969205	155972633
chr1	155975186	155980207
chr1	155981067	155981760
chr1	156053937	156054451
chr1	156103168	156103714
chr1	156114297	156114835
chr1	156115357	156116337
chr1	156119459	156120418
chr1	156122675	156127889
chr1	156128655	156129393
chr1	156129967	156130355
chr1	156193585	156194277
chr1	156213006	156213524
chr1	156256953	156259226
chr1	156260357	156261066
chr1	156276682	156277656
chr1	156281223	156283426
chr1	156311017	156311746
chr1	156312073	156312556
chr1	156377369	156377672
chr1	156398089	156400004
chr1	156421360	156421708
chr1	156456657	156458118
chr1	156482651	156483197
chr1	156484762	156485125
chr1	156489021	156495002
chr1	156495946	156497068
chr1	156497718	156503864
chr1	156504221	156505872
chr1	156523681	156526604
chr1	156551082	156551420
chr1	156551805	156552368
chr1	156552661	156554131
chr1	156601027	156601647
chr1	156643945	156644332
chr1	156657669	156658746
chr1	156659917	156662339
chr1	156727872	156728230
chr1	156728537	156729045
chr1	156743201	156744148
chr1	156744837	156745142
chr1	156746732	156752483
chr1	156767538	156768109
chr1	156816561	156817231
chr1	157148036	157148590
chr1	157402771	157404911
chr1	157408057	157408588
chr1	157734483	157734879
chr1	158285297	158286562
chr1	158564088	158564543
chr1	158801615	158801944
chr1	158818525	158818974
chr1	158830984	158832137
chr1	158832816	158834704
chr1	159008465	159010838
chr1	159014193	159016078
chr1	159055637	159056081
chr1	159067840	159068545
chr1	159076752	159077892
chr1	159084715	159085030
chr1	159091030	159093169
chr1	159756342	159756943
chr1	159826274	159827166
chr1	159828587	159829425
chr1	159879736	159880141
chr1	159889549	159890522
chr1	159910135	159912683
chr1	159922661	159926023
chr1	160204749	160206134
chr1	160261787	160263196
chr1	160284006	160285187
chr1	160338753	160339227
chr1	160343017	160343930
chr1	160346700	160347614
chr1	160362328	160363008
chr1	160578897	160579481
chr1	160656550	160659107
chr1	160710864	160711460
chr1	160712104	160712515
chr1	160725950	160726868
chr1	160836306	160838161
chr1	160844683	160845288
chr1	160858309	160859864
chr1	160860927	160861350
chr1	160861800	160864128
chr1	161013090	161014385
chr1	161044753	161047952
chr1	161068215	161068824
chr1	161069171	161070148
chr1	161083272	161084271
chr1	161117596	161117998
chr1	161132561	161133260
chr1	161153643	161154191
chr1	161165998	161166587
chr1	161176985	161177445
chr1	161182224	161183265
chr1	161185114	161186373
chr1	161200865	161202597
chr1	161215103	161216927
chr1	161217266	161217979
chr1	161226130	161226657
chr1	161299125	161300415
chr1	161304935	161306827
chr1	161307120	161307680
chr1	161314220	161314971
chr1	161398766	161399763
chr1	161440526	161440901
chr1	161447378	161448152
chr1	161455246	161455691
chr1	161462169	161463611
chr1	161469811	161470385
chr1	161505460	161505884
chr1	161531159	161531512
chr1	161540583	161540968
chr1	161554304	161555352
chr1	161561705	161563187
chr1	161571815	161572262
chr1	161612142	161613510
chr1	161642899	161644643
chr1	161653357	161654244
chr1	161726053	161727802
chr1	161749804	161750280
chr1	162002896	162004357
chr1	162229620	162230420
chr1	162255066	162255559
chr1	162327476	162328223
chr1	162497788	162498622
chr1	165526538	165528066
chr1	165532207	165533445
chr1	165534015	165534336
chr1	165537377	165538719
chr1	165630875	165632679
chr1	165650993	165651347
chr1	165665791	165667004
chr1	165697942	165698887
chr1	165768509	165769595
chr1	165827575	165829395
chr1	165848997	165849628
chr1	165853822	165854567
chr1	165855476	165855777
chr1	165856596	165858515
chr1	165871038	165871489
chr1	165884481	165884789
chr1	165897138	165897565
chr1	166839429	166840386
chr1	166875815	166876279
chr1	167219873	167220545
chr1	167220925	167222351
chr1	167295615	167296116
chr1	167297012	167298273
chr1	167329168	167329465
chr1	167547962	167550339
chr1	167601712	167602241
chr1	167612320	167613232
chr1	167617396	167617855
chr1	167627333	167632736
chr1	167649305	167650777
chr1	167658504	167658851
chr1	167714521	167715526
chr1	167935116	167937555
chr1	168178573	168179564
chr1	168225512	168226872
chr1	168503095	168505685
chr1	168534896	168536759
chr1	169696387	169696927
chr1	169697685	169699512
chr1	169794343	169795277
chr1	169890958	169891678
chr1	169892752	169894282
chr1	170532164	170532646
chr1	170713614	170714204
chr1	170714506	170714894
chr1	171366313	171367097
chr1	171434632	171435421
chr1	171484963	171486364
chr1	171670506	171670815
chr1	171741871	171742629
chr1	172283538	172283885
chr1	172443594	172444037
chr1	172447468	172448343
chr1	172449671	172449968
chr1	172473286	172473854
chr1	172533121	172533781
chr1	172799646	172800640
chr1	172801410	172802556
chr1	172933672	172934517
chr1	173015475	173016205
chr1	173020126	173020636
chr1	173123269	173123573
chr1	173205562	173205942
chr1	173330572	173331333
chr1	173476771	173477090
chr1	173477438	173477874
chr1	173823717	173825795
chr1	173862547	173863223
chr1	173866511	173868900
chr1	174008781	174010025
chr1	174021655	174023149
chr1	174204525	174205525
chr1	174788944	174789595
chr1	174998692	175000670
chr1	175001009	175001646
chr1	175023061	175023849
chr1	175072165	175072473
chr1	175072835	175073707
chr1	175124759	175125437
chr1	175127546	175128005
chr1	175208622	175209768
chr1	175470816	175472033
chr1	175474587	175474986
chr1	175600523	175601690
chr1	176206133	176207846
chr1	178022843	178023807
chr1	178133142	178134261
chr1	178283258	178284282
chr1	178931907	178937044
chr1	178941678	178943658
chr1	179025896	179026668
chr1	179037838	179038149
chr1	179082115	179082947
chr1	179091428	179092172
chr1	179129484	179130150
chr1	179175189	179176133
chr1	179217259	179219144
chr1	179228873	179229677
chr1	179327415	179328363
chr1	179365673	179366212
chr1	179856766	179857542
chr1	179881729	179883415
chr1	179952183	179952601
chr1	179953790	179955435
chr1	180000309	180000722
chr1	180053808	180054240
chr1	180057725	180058490
chr1	180098416	180099301
chr1	180154264	180155660
chr1	180156113	180157958
chr1	180158260	180161086
chr1	180162454	180165006
chr1	180167844	180168506
chr1	180168977	180169369
chr1	180187401	180187767
chr1	180396751	180398016
chr1	180428891	180429334
chr1	180502155	180503360
chr1	180926051	180927139
chr1	180934382	180935219
chr1	180969230	180969695
chr1	181014888	181015306
chr1	181022311	181022839
chr1	181033301	181034613
chr1	181042840	181043728
chr1	181044210	181044938
chr1	181062131	181063294
chr1	181063727	181064481
chr1	181089611	181090218
chr1	181128007	181129792
chr1	181503051	181503608
chr1	181504349	181505515
chr1	182144236	182144689
chr1	182146636	182148309
chr1	182149259	182150081
chr1	182257492	182258013
chr1	182258622	182260789
chr1	182299332	182299667
chr1	182299993	182300397
chr1	182391105	182392414
chr1	182460232	182460645
chr1	182588650	182589293
chr1	182614914	182615785
chr1	182839318	182840356
chr1	182858150	182858491
chr1	182871495	182871856
chr1	182888502	182891068
chr1	183022398	183023089
chr1	183102074	183102493
chr1	183243164	183244911
chr1	183278773	183280681
chr1	183281344	183282078
chr1	183461672	183462011
chr1	183471239	183473187
chr1	183477576	183477934
chr1	183580577	183581245
chr1	183581945	183584034
chr1	183588887	183589597
chr1	183590023	183591212
chr1	183592959	183593544
chr1	183600370	183600829
chr1	183604280	183605005
chr1	183635411	183635807
chr1	183875900	183876283
chr1	184051364	184051916
chr1	184152416	184152980
chr1	184158704	184159057
chr1	184162900	184163804
chr1	184418399	184420179
chr1	184491173	184492843
chr1	184638165	184638762
chr1	184747916	184748259
chr1	184752900	184753239
chr1	184753773	184754853
chr1	184792516	184792971
chr1	184838507	184839116
chr1	184854208	184855093
chr1	184867104	184868782
chr1	184973401	184974446
chr1	185156312	185156961
chr1	185292551	185292910
chr1	185316404	185317904
chr1	185336893	185337562
chr1	185338656	185339343
chr1	185483899	185484764
chr1	185534963	185535447
chr1	185632878	185633245
chr1	186082618	186082923
chr1	186225187	186225537
chr1	186535934	186536611
chr1	186620562	186621618
chr1	186623604	186623918
chr1	186819155	186819584
chr1	186829919	186830291
chr1	186838152	186839939
chr1	186849440	186850024
chr1	186958338	186959034
chr1	186960710	186961350
chr1	186983221	186983669
chr1	187072478	187073862
chr1	187117849	187118612
chr1	187635164	187635742
chr1	188971657	188972142
chr1	192157872	192158718
chr1	192159094	192159584
chr1	192161524	192162548
chr1	192166757	192167109
chr1	192168240	192169300
chr1	192169681	192172643
chr1	192173068	192173776
chr1	192225619	192226367
chr1	192550765	192551662
chr1	193058253	193059203
chr1	193059605	193060030
chr1	193355365	193355854
chr1	197146406	197147021
chr1	197774800	197776878
chr1	197902414	197902853
chr1	198101834	198103016
chr1	198156756	198157269
chr1	198639073	198639461
chr1	198641527	198642165
chr1	198664156	198664878
chr1	198677092	198679376
chr1	198679949	198682937
chr1	198983918	198984581
chr1	198986003	198987086
chr1	199041481	199042002
chr1	199095389	199096393
chr1	199096753	199097099
chr1	199400277	199400655
chr1	199464591	199465000
chr1	200154210	200154818
chr1	200207722	200208160
chr1	200242550	200242926
chr1	200346803	200347113
chr1	200352047	200352424
chr1	200352856	200354944
chr1	200355826	200356196
chr1	200363303	200363764
chr1	200365883	200367058
chr1	200367594	200368698
chr1	200395086	200396415
chr1	200409661	200410313
chr1	200519872	200520784
chr1	200620410	200621339
chr1	200638522	200640632
chr1	200642367	200643260
[truncated: 23,379 more rows]
