# Supplementary material for: Super enhancer related gene ANP32B promotes the proliferation of acute myeloid leukemia by enhancing MYC through histone acetylation
Source: Cancer Cell Int. 2024 Feb 22;24:81. doi: 10.1186/s12935-024-03271-y (PMC10882810; doi:10.1186/s12935-024-03271-y)
Supplement: Supplementary file 1 — Additional file 1. Figure S1. Western blotting analysis showed that ANP32B protein levels were downregulated in MV4-11 and Kasumi-1 cells after BRD4 knockdown. Figure S2. The knockdown level of ANP32B in MV4-11 and Kasumi-1 cells was verified by qPCR. Figure S3. The knockdown of ANP32B inhibited the growth of MV4-11 cells. A. Monitoring of body weight of the two groups of mice. B. Representative images of H&E staining analysis of liver in two groups of mice. C. Representative images of IHC staining of mice liver. Figure S4. The knockdown of ANP32B inhibited the growth of Kasumi-1 cells. A. Different size and weight of spleen, from sh-NC or sh-ANP32B mices. B. Representative images of IHC staining of mice spleen. Figure S5. IGV visual analysis showed a reduction in H3K27ac signaling in genes involved in the MYC signaling pathway. Figure S6. ANP32B is positively correlated with C-MYC expression. A. Western blotting analysis showed that ANP32B overexpression was established successfully. B. Western blotting analysis showed that ANP32B was positively correlated with C-MYC expression. Table S1. The primer sequences used in this study. Table S2. Super-enhancers identified in each of the 11 AML samples. Table S3. Deferentially expressed genes identified by RNA-Seq of MV4-11 cell after ANP32B knockdown. Table S4. Deferentially expressed genes identified by RNA-Seq of Kasumi-1 cell after ANP32B knockdown. Table S5. In the control group, peaks called by ChIP-Seq of H3K27ac in MV4-11 cell. Table S6. In the ANP32B knockdown group, peaks called by ChIP-Seq of H3K27ac in MV4-11 cell. [file 12935_2024_3271_MOESM1_ESM.zip › New folder/Supplementary Table 6.xlsx]

## Sheet: M-ANPsh_ac_sorted.redup_peaks
MV4-11 sh-ANP32B H3K27ac peaks
chr	start	end
chr1	28987	29328
chr1	94385	94884
chr1	95236	97250
chr1	97619	98154
chr1	103960	104616
chr1	177630	178024
chr1	178346	179648
chr1	271893	274877
chr1	280058	280479
chr1	377077	377843
chr1	493090	493532
chr1	605027	606863
chr1	728890	729241
chr1	827139	827447
chr1	965982	966921
chr1	1079468	1079755
chr1	1103644	1104724
chr1	1144236	1145523
chr1	1157771	1158815
chr1	1231601	1231969
chr1	1272936	1274253
chr1	1305070	1306030
chr1	1321446	1321846
chr1	1324280	1325187
chr1	1330666	1331586
chr1	1345061	1345456
chr1	1371664	1372082
chr1	1374852	1375203
chr1	1399584	1399978
chr1	1505251	1505603
chr1	1511353	1512991
chr1	1574147	1575190
chr1	1606331	1607838
chr1	1614146	1616089
chr1	1627442	1627760
chr1	1658229	1659794
chr1	1662029	1663855
chr1	1664170	1665374
chr1	1674563	1674932
chr1	1692482	1693736
chr1	1723942	1724934
chr1	1728454	1730057
chr1	1730467	1730970
chr1	1741116	1741535
chr1	1744099	1744592
chr1	1746131	1747187
chr1	1758392	1759826
chr1	1763978	1765147
chr1	1775536	1776000
chr1	1777781	1781687
chr1	1782502	1783045
chr1	1817785	1818110
chr1	1841264	1841884
chr1	1847165	1847494
chr1	1890021	1891665
chr1	2133385	2133901
chr1	2146304	2146651
chr1	2148443	2152073
chr1	2227291	2227788
chr1	2229762	2230290
chr1	2231075	2232854
chr1	2233423	2236121
chr1	2237618	2238089
chr1	2238394	2238862
chr1	2239598	2240156
chr1	2241978	2242314
chr1	2245823	2247172
chr1	2255289	2256221
chr1	2269300	2269689
chr1	2270066	2270455
chr1	2275082	2276676
chr1	2289157	2291570
chr1	2292161	2293054
chr1	2299131	2302036
chr1	2311044	2311525
chr1	2391808	2392343
chr1	2547197	2547560
chr1	2548412	2549196
chr1	2555066	2557389
chr1	3312892	3313850
chr1	3675834	3676126
chr1	3676485	3677831
chr1	3678462	3679107
chr1	3716144	3717381
chr1	3891619	3891919
chr1	3900070	3901557
chr1	5992001	5992458
chr1	5993434	5994387
chr1	6025225	6029742
chr1	6030312	6031034
chr1	6033199	6033497
chr1	6034437	6035002
chr1	6047300	6047728
chr1	6199163	6200041
chr1	6554159	6554494
chr1	6579968	6582510
chr1	6587905	6588252
chr1	6589127	6589756
chr1	6590884	6591336
chr1	6591874	6592176
chr1	6592813	6593089
chr1	6597029	6597318
chr1	6599147	6604495
chr1	6624876	6625434
chr1	6653286	6653635
chr1	6700961	6701829
chr1	6784115	6784965
chr1	7127615	7128312
chr1	7770925	7771639
chr1	7827240	7827820
chr1	7899650	7900240
chr1	7941049	7941830
chr1	7942247	7942624
chr1	8004717	8005996
chr1	8096917	8098082
chr1	8106650	8107304
chr1	8127029	8127865
chr1	8379665	8379988
chr1	8382554	8383284
chr1	8387957	8388633
chr1	8397709	8398248
chr1	8422633	8423031
chr1	8423574	8424722
chr1	8426556	8428398
chr1	8497104	8498135
chr1	8712511	8713151
chr1	8817914	8818205
chr1	8873513	8874347
chr1	8876512	8877372
chr1	8877689	8881764
chr1	8937643	8939019
chr1	8939475	8940014
chr1	9069550	9070001
chr1	9082223	9082585
chr1	9083112	9083720
chr1	9143228	9143803
chr1	9162799	9164107
chr1	9233057	9233518
chr1	9234127	9235214
chr1	9242462	9243477
chr1	9289912	9290836
chr1	9300091	9301122
chr1	9561698	9562031
chr1	9570848	9571133
chr1	9593643	9594340
chr1	9595797	9596102
chr1	9628707	9629323
chr1	9629768	9630981
chr1	9643391	9644679
chr1	9644958	9645255
chr1	9651873	9652504
chr1	9652906	9653587
chr1	9676354	9676636
chr1	9694629	9694928
chr1	9715458	9715801
chr1	9716492	9720143
chr1	9720761	9721279
chr1	9892383	9893804
chr1	9894140	9894562
chr1	9950240	9951534
chr1	10032970	10033733
chr1	10055547	10056797
chr1	10066645	10067070
chr1	10073842	10074854
chr1	10169833	10170454
chr1	10328717	10329029
chr1	10374470	10374805
chr1	10386640	10389597
chr1	10398550	10400992
chr1	10404384	10404731
chr1	10407217	10408347
chr1	10409719	10410346
chr1	10413723	10417990
chr1	10419539	10419959
chr1	10421607	10422152
chr1	10458921	10459522
chr1	10474669	10475163
chr1	10484373	10485197
chr1	10510692	10512365
chr1	11011950	11013426
chr1	11059486	11059980
chr1	11061116	11061432
chr1	11061954	11063585
chr1	11068782	11070708
chr1	11071053	11071393
chr1	11099208	11100092
chr1	11383865	11384486
chr1	11478888	11479301
chr1	11719537	11719905
chr1	11729041	11732598
chr1	11735732	11741400
chr1	11805457	11806436
chr1	11814545	11815727
chr1	11842097	11843882
chr1	11850804	11851719
chr1	11899071	11899355
chr1	11906396	11911100
chr1	11960435	11961533
chr1	11985518	11986404
chr1	12142532	12144462
chr1	12150158	12151537
chr1	12151866	12152608
chr1	12152919	12153834
chr1	12161037	12162320
chr1	12166997	12168445
chr1	12169923	12170517
chr1	12171296	12172851
chr1	12173290	12174280
chr1	12174857	12175677
chr1	12176820	12182328
chr1	12184073	12186407
chr1	12188422	12188970
chr1	12191020	12191811
chr1	12192157	12193223
chr1	12193707	12195081
chr1	12196488	12197320
chr1	13723529	13725207
chr1	14996092	14997146
chr1	15141617	15142097
chr1	15258343	15259464
chr1	15259804	15261645
chr1	15340096	15340846
chr1	15342187	15342471
chr1	15345793	15346655
chr1	15352452	15353005
chr1	15410672	15412722
chr1	15414016	15414604
chr1	15415855	15418026
chr1	15426549	15427605
chr1	15428743	15429936
chr1	15434599	15435089
chr1	15455794	15456094
chr1	15680383	15685046
chr1	15696794	15697415
chr1	15829556	15830178
chr1	15834636	15835474
chr1	15848310	15848794
chr1	15885472	15886394
chr1	15892977	15894089
chr1	15949291	15950966
chr1	15951344	15951696
chr1	15952236	15954237
chr1	15963592	15964837
chr1	15965552	15966845
chr1	16302911	16303363
chr1	16364624	16365680
chr1	16367225	16368189
chr1	16389968	16390368
chr1	16440775	16441299
chr1	16513450	16514561
chr1	16540320	16540874
chr1	16644321	16645527
chr1	16666112	16667366
chr1	16740098	16741365
chr1	16781033	16782114
chr1	16895206	16897519
chr1	16903793	16906214
chr1	16912478	16912875
chr1	17065938	17067661
chr1	17122206	17122500
chr1	17141375	17142362
chr1	17282195	17282643
chr1	17287052	17287580
chr1	17304452	17304907
chr1	17426310	17426728
chr1	17431466	17432745
chr1	17436772	17437294
chr1	17437814	17439305
chr1	17586113	17587385
chr1	17588028	17588717
chr1	17593765	17594270
chr1	17594715	17596299
chr1	17596871	17597561
chr1	17628557	17628911
chr1	17629597	17631259
chr1	17634633	17636889
chr1	18902393	18902841
chr1	18907168	18907892
chr1	18908259	18908730
chr1	18926954	18927675
chr1	19081220	19082132
chr1	19123821	19124912
chr1	19126752	19127070
chr1	19129310	19129584
chr1	19153890	19154273
chr1	19156732	19157084
chr1	19167851	19168211
chr1	19209831	19211293
chr1	19312317	19313252
chr1	19314007	19316709
chr1	19317416	19318871
chr1	19326166	19326538
chr1	19347686	19348489
chr1	19468413	19468796
chr1	19469215	19470055
chr1	19475418	19475727
chr1	19476278	19478975
chr1	19479436	19480046
chr1	19484808	19485964
chr1	19596672	19597945
chr1	19689632	19690311
chr1	19799477	19799913
chr1	20059783	20060499
chr1	20061987	20062849
chr1	20152466	20152794
chr1	20153717	20154526
chr1	20166023	20166395
chr1	20167450	20167739
chr1	20170662	20172555
chr1	20173619	20175438
chr1	20185028	20185960
chr1	20497813	20498094
chr1	20588927	20590328
chr1	20603073	20604838
chr1	20786106	20786668
chr1	20787587	20788097
chr1	20964744	20965360
chr1	21022074	21023829
chr1	21089141	21089859
chr1	21090591	21092028
chr1	21097959	21101536
chr1	21150347	21151068
chr1	21175577	21177585
chr1	21261537	21262956
chr1	21324202	21325019
chr1	21453870	21454614
chr1	21721105	21721439
chr1	21768082	21768991
chr1	21783046	21783661
chr1	21791901	21792267
chr1	22019355	22019784
chr1	22025170	22026219
chr1	22039621	22040778
chr1	22052455	22053667
chr1	22074278	22075023
chr1	22075772	22076513
chr1	22088915	22089444
chr1	22089771	22090545
chr1	22709948	22710866
chr1	22735000	22736219
chr1	22750148	22750943
chr1	23099827	23100339
chr1	23168598	23169168
chr1	23169488	23170167
chr1	23282675	23283284
chr1	23328342	23328694
chr1	23343563	23344218
chr1	23368565	23368839
chr1	23400520	23401105
chr1	23401535	23404081
chr1	23522957	23523355
chr1	23524930	23526237
chr1	23526605	23528989
chr1	23529450	23531683
chr1	23691810	23692668
chr1	23791349	23791824
chr1	23792315	23792614
chr1	23799166	23800284
chr1	23807208	23808585
chr1	23810717	23811234
chr1	23868167	23869863
chr1	23892578	23893393
chr1	23894680	23903316
chr1	23905797	23906204
chr1	23907580	23910279
chr1	23911313	23913806
chr1	23915319	23916203
chr1	23916595	23917207
chr1	23959285	23960413
chr1	23964706	23965456
chr1	23967686	23968219
chr1	23979933	23980904
chr1	24190197	24192319
chr1	24321526	24321841
chr1	24337131	24337586
chr1	24466975	24467256
chr1	24641827	24642859
chr1	24643443	24644055
chr1	24733095	24733403
chr1	24745876	24746240
chr1	24913067	24913457
chr1	24930132	24930639
chr1	24955198	24955603
chr1	24965254	24966812
chr1	25020740	25021593
chr1	25021880	25023238
chr1	25030662	25031222
chr1	25031695	25032351
chr1	25032869	25035620
chr1	25080177	25081349
chr1	25081970	25083476
chr1	25103320	25103796
chr1	25104414	25104890
chr1	25216911	25217671
chr1	25226724	25227180
chr1	25231895	25233667
chr1	25247163	25247465
chr1	25338022	25338558
chr1	25414388	25414680
chr1	25430307	25430695
chr1	25456209	25456662
chr1	25549018	25550239
chr1	25809716	25810403
chr1	25819643	25821781
chr1	25831616	25832202
chr1	25858756	25862761
chr1	25905148	25905478
chr1	25922729	25923692
chr1	25971192	25972495
chr1	25990667	25991340
chr1	25991876	25992480
chr1	25997001	25998103
chr1	26111150	26111605
chr1	26126033	26127175
chr1	26234226	26234821
chr1	26237366	26238086
chr1	26257260	26257752
chr1	26259184	26260308
chr1	26274253	26276882
chr1	26277981	26278436
chr1	26278849	26286011
chr1	26286932	26292127
chr1	26296504	26297989
chr1	26300035	26300428
chr1	26305844	26306655
chr1	26308461	26308759
chr1	26314947	26316548
chr1	26317659	26319080
chr1	26321270	26321640
chr1	26471572	26473071
chr1	26530350	26531266
chr1	26541349	26543778
chr1	26545600	26546595
chr1	26553929	26554862
chr1	26580645	26584264
chr1	26619355	26619701
chr1	26620242	26621879
chr1	26627879	26628528
chr1	26648049	26648354
chr1	26692600	26693037
chr1	26695164	26695973
chr1	26696505	26697570
chr1	26697850	26698268
chr1	26744321	26744874
chr1	26771604	26772226
chr1	26785941	26788430
chr1	26828754	26829368
chr1	26865392	26865725
chr1	26900060	26900681
chr1	26921805	26922115
chr1	27001578	27002484
chr1	27074159	27074666
chr1	27105672	27107892
chr1	27109369	27109857
chr1	27110628	27112658
chr1	27116350	27117236
chr1	27119730	27120014
chr1	27135798	27136519
chr1	27136911	27139061
chr1	27154889	27155626
chr1	27322209	27322674
chr1	27343007	27343718
chr1	27418276	27419373
chr1	27489047	27490808
chr1	27525725	27526136
chr1	27617855	27618912
chr1	27623678	27626820
chr1	27631324	27633838
chr1	27634333	27635593
chr1	27658881	27660126
chr1	27662476	27663263
chr1	27667474	27668030
chr1	27773320	27773653
chr1	27778943	27780089
chr1	27789595	27790148
chr1	27830868	27831275
chr1	27862527	27864711
chr1	27868972	27869281
chr1	27872506	27873758
chr1	27874747	27875676
chr1	27876309	27876854
chr1	27879576	27879957
chr1	27882083	27882805
chr1	27883674	27886483
chr1	27886847	27887709
chr1	27908161	27908469
chr1	27914002	27914672
chr1	27931415	27932114
chr1	27943303	27943897
chr1	28110925	28111821
chr1	28112834	28113479
chr1	28114359	28115709
chr1	28126527	28128106
chr1	28132584	28133208
chr1	28135131	28135839
chr1	28137009	28137410
chr1	28139448	28140251
chr1	28144603	28145211
chr1	28154256	28154678
chr1	28155052	28155846
chr1	28156810	28157268
chr1	28159103	28160194
chr1	28168950	28169725
chr1	28171356	28171970
chr1	28172340	28175592
chr1	28176237	28176670
chr1	28258842	28259288
chr1	28326142	28327321
chr1	28329058	28329715
chr1	28369452	28369938
chr1	28505297	28507456
chr1	28508625	28512331
chr1	28513400	28513880
chr1	28517894	28519161
chr1	28581356	28582115
chr1	28582625	28583242
chr1	28642813	28644373
chr1	28647671	28649249
chr1	28668496	28669963
chr1	28736936	28737338
chr1	28748365	28749673
chr1	28884690	28885853
chr1	28886600	28887317
chr1	28926408	28927435
chr1	28928185	28928502
chr1	29161525	29161923
chr1	29181057	29181993
chr1	29201986	29202718
chr1	29711767	29713186
chr1	30129475	30130998
chr1	30718922	30719234
chr1	30732431	30732711
chr1	30740550	30741898
chr1	30743511	30744445
chr1	30745149	30745438
chr1	30746061	30747505
chr1	30754680	30755177
chr1	30756286	30758256
chr1	30913270	30913762
chr1	30983094	30983368
chr1	31065130	31066081
chr1	31170615	31171418
chr1	31396780	31398027
chr1	31400107	31400563
chr1	31467132	31467902
chr1	31481243	31484962
chr1	31505521	31506294
chr1	31507461	31507822
chr1	31520808	31521334
chr1	31522187	31525503
chr1	31535706	31536388
chr1	31549137	31550020
chr1	31596387	31596844
chr1	31625116	31625580
chr1	31626990	31627505
chr1	31644308	31645048
chr1	31889137	31889959
chr1	31920820	31921127
chr1	31936843	31937504
chr1	31937929	31940662
chr1	31943733	31945407
chr1	31954134	31958368
chr1	32045385	32046716
chr1	32108058	32108730
chr1	32179261	32180451
chr1	32222464	32222772
chr1	32336901	32338280
chr1	32339401	32339903
chr1	32351689	32352054
chr1	32391892	32392942
chr1	32394041	32394406
chr1	32650389	32651837
chr1	32724845	32725702
chr1	32815917	32818369
chr1	32939533	32940063
chr1	32941337	32942886
chr1	32981097	32981678
chr1	32988946	32989447
chr1	32991782	32994194
chr1	32997751	32998650
chr1	33029749	33030954
chr1	33031603	33033313
chr1	33036230	33036915
chr1	33050051	33050556
chr1	33256585	33257300
chr1	33257697	33258072
chr1	33327055	33327475
chr1	33327833	33328252
chr1	33346762	33347180
chr1	33350074	33350510
chr1	34859409	34859707
chr1	34985272	34985592
chr1	35031129	35031440
chr1	35192207	35193574
chr1	35268813	35269664
chr1	35278813	35280005
chr1	35345243	35345894
chr1	35386248	35387483
chr1	35411574	35411935
chr1	35447520	35448917
chr1	35451028	35451380
chr1	35451817	35452568
chr1	35453596	35455186
chr1	35576845	35578153
chr1	35637461	35638390
chr1	35640685	35641489
chr1	35718708	35719568
chr1	35808519	35808910
chr1	35860692	35861281
chr1	35893928	35894620
chr1	35930559	35931028
chr1	36034576	36035237
chr1	36149128	36149529
chr1	36149877	36151258
chr1	36155039	36157455
chr1	36159895	36160304
chr1	36160597	36162372
chr1	36224455	36224877
chr1	36244937	36245387
chr1	36247287	36249031
chr1	36299850	36300616
chr1	36348976	36352103
chr1	36365321	36365734
chr1	36366026	36366690
chr1	36373705	36375211
chr1	36386108	36388155
chr1	36400751	36401509
chr1	36458682	36459029
chr1	36463625	36464943
chr1	36486497	36487043
chr1	36821619	36826250
chr1	37474648	37482310
chr1	37483820	37484188
chr1	37485666	37487368
chr1	37691282	37692231
chr1	37692514	37692953
chr1	37808296	37808799
chr1	37825338	37826238
chr1	37845261	37847151
chr1	37849989	37851145
chr1	37851472	37853556
chr1	37859048	37860188
chr1	37922508	37922839
chr1	37923161	37923716
chr1	37946045	37947494
chr1	37997548	37998288
chr1	37998966	38002220
chr1	38003332	38005553
chr1	38008694	38010146
chr1	38012169	38013168
chr1	38015687	38016504
chr1	38173299	38173849
chr1	38507413	38508796
chr1	38859317	38860228
chr1	38990840	38991476
chr1	39002162	39002916
chr1	39025858	39027125
chr1	39044735	39045301
chr1	39047640	39048094
chr1	39064397	39064797
chr1	39192346	39192889
chr1	39193815	39194444
chr1	39196182	39197111
chr1	39197507	39198116
chr1	39204580	39205973
chr1	39799443	39800036
chr1	39843098	39843484
chr1	39845872	39846516
chr1	39926503	39926841
chr1	39933728	39935195
chr1	39936491	39937706
chr1	39940257	39941294
chr1	39954362	39955392
chr1	39959788	39961160
chr1	40038916	40040927
chr1	40057333	40057651
chr1	40059677	40060790
chr1	40061627	40061947
chr1	40063836	40064283
chr1	40064658	40065470
chr1	40066989	40067324
chr1	40075419	40075899
chr1	40092785	40093803
chr1	40094102	40095439
chr1	40153200	40153701
chr1	40310886	40311188
chr1	40311753	40315420
chr1	40341609	40342724
chr1	40373427	40374084
chr1	40374363	40374870
chr1	40381356	40381739
chr1	40383449	40384619
chr1	40385174	40387138
chr1	40387749	40388422
chr1	40390014	40390392
chr1	40396255	40397047
chr1	40423040	40423635
chr1	40691628	40692708
chr1	40860946	40862402
chr1	40875660	40876211
chr1	40877756	40878057
chr1	40906794	40907659
chr1	40939512	40939850
chr1	40979701	40980372
chr1	41108858	41109985
chr1	41241501	41242773
chr1	41274638	41275322
chr1	41275863	41276166
chr1	41379575	41379942
chr1	41428076	41428438
chr1	41683436	41684583
chr1	41726750	41729687
chr1	41731080	41732872
chr1	41738009	41741617
chr1	41764615	41765575
chr1	41783193	41783528
chr1	41803064	41803855
chr1	42334242	42334783
chr1	42681799	42682117
chr1	42930746	42932698
chr1	42935048	42939553
chr1	42941200	42942739
chr1	42943311	42944736
chr1	43358236	43358633
chr1	43358973	43359341
chr1	43366883	43367425
chr1	43367763	43368337
chr1	43381978	43382784
chr1	43389581	43390011
chr1	43453394	43453867
chr1	43648411	43649175
chr1	43649573	43650241
chr1	43688184	43689077
chr1	43707156	43708133
chr1	43776225	43776952
chr1	43778976	43780414
chr1	43780989	43787621
chr1	43795283	43796526
chr1	43796924	43797258
chr1	43831739	43836779
chr1	43852075	43852712
chr1	43946322	43948044
chr1	43974955	43975922
chr1	44263684	44263979
chr1	44384059	44384793
chr1	44388646	44389029
chr1	44389407	44391132
chr1	44391420	44394261
chr1	44399353	44400208
chr1	44400909	44401971
chr1	44402518	44402981
chr1	44404094	44404405
chr1	44404901	44409275
chr1	44409916	44410668
chr1	44411124	44416134
chr1	44416419	44418702
chr1	44421668	44422893
chr1	44423196	44424968
chr1	44431457	44432373
chr1	44432966	44433935
chr1	44456526	44457119
chr1	44460489	44460993
chr1	44483220	44486331
chr1	44519565	44519876
chr1	44523322	44523690
chr1	44526387	44526690
chr1	44531664	44533037
chr1	44600082	44600860
chr1	44631681	44632825
chr1	44644838	44645360
chr1	44673954	44674559
chr1	44676243	44677553
chr1	44721529	44722686
chr1	44723041	44725488
chr1	44729175	44729478
chr1	44730549	44731833
chr1	44739423	44740318
chr1	44774752	44776044
chr1	44777528	44777869
chr1	44799916	44800230
chr1	44806148	44810796
chr1	44819481	44821307
chr1	44826282	44827272
chr1	45339684	45340754
chr1	45393815	45394903
chr1	45521402	45523025
chr1	45608607	45609244
chr1	45686353	45687603
chr1	45687898	45688412
chr1	45750153	45751037
chr1	45752733	45753539
chr1	45802590	45803200
chr1	46043485	46044297
chr1	46069652	46071024
chr1	46132481	46133466
chr1	46301856	46303951
chr1	46340157	46341160
chr1	46372860	46374254
chr1	46393978	46394564
chr1	46395804	46396453
chr1	46581725	46582670
chr1	46586928	46587356
chr1	46594713	46595072
chr1	46595510	46595978
chr1	46689852	46690144
chr1	46699565	46699929
chr1	47313748	47314243
chr1	47333922	47334573
chr1	47437472	47438006
chr1	50413090	50413368
chr1	50969212	50970008
chr1	51267971	51269072
chr1	51303438	51304116
chr1	51313612	51315227
chr1	51331044	51331916
chr1	51433725	51434111
chr1	51445691	51446164
chr1	51569581	51569975
chr1	51570258	51570612
chr1	51606115	51606541
chr1	51607334	51608016
chr1	51878029	51879602
chr1	52033020	52033809
chr1	52056262	52057102
chr1	52365187	52366366
chr1	52403362	52404873
chr1	52424338	52424699
chr1	52636678	52637522
chr1	52697426	52698243
chr1	53110250	53110619
chr1	53196493	53197216
chr1	53288660	53289454
chr1	53293737	53294944
chr1	53296137	53296666
chr1	53298577	53299930
chr1	53304884	53305832
chr1	53309554	53310269
chr1	53310830	53311444
chr1	53313610	53314407
chr1	53314697	53315337
chr1	53315917	53318017
chr1	53319279	53319906
chr1	53320339	53320814
chr1	53325226	53328412
chr1	53679643	53683100
chr1	53811133	53811676
chr1	53837987	53838584
chr1	54052552	54053866
chr1	54095358	54096497
chr1	54096785	54097118
chr1	54219257	54220885
chr1	54282989	54283501
chr1	54335060	54337393
chr1	54371877	54374279
chr1	54384971	54386394
chr1	54407962	54409196
chr1	54463560	54465565
chr1	54542416	54543142
chr1	54543590	54544258
chr1	54567657	54568216
chr1	54569597	54573083
chr1	54651864	54652469
chr1	54887369	54887951
chr1	54965547	54967136
chr1	55127928	55128287
chr1	55128777	55129588
chr1	55151337	55151720
chr1	55179675	55180032
chr1	55194382	55197423
chr1	55211706	55214101
chr1	55214442	55216466
chr1	55244458	55245128
chr1	55544409	55544811
chr1	56329974	56330688
chr1	56424440	56425621
chr1	56505866	56507638
chr1	56508314	56508652
chr1	56516224	56517473
chr1	56522782	56523313
chr1	56579111	56579390
chr1	56908713	56909213
chr1	56909609	56911429
chr1	58105139	58105561
chr1	58250987	58251888
chr1	58523882	58525024
chr1	58539784	58540089
chr1	58545714	58546842
chr1	58699066	58700067
chr1	58755331	58755751
chr1	58782389	58785173
chr1	58809553	58810168
chr1	58814789	58815206
chr1	58881344	58886404
chr1	58895414	58896752
chr1	58898883	58900528
chr1	58903525	58904294
chr1	59290304	59293969
chr1	59296322	59297937
chr1	59333017	59334006
chr1	59477085	59478121
chr1	59507180	59507673
chr1	59549632	59551009
chr1	59671082	59671442
chr1	59672001	59676148
chr1	59692726	59693890
chr1	59694827	59695792
chr1	59696565	59698692
chr1	59730618	59731130
chr1	59743251	59743626
chr1	60525527	60525897
chr1	60573892	60574314
chr1	60575153	60576715
chr1	60866926	60867443
chr1	61078208	61078488
chr1	61604559	61605282
chr1	61724771	61725439
chr1	62210052	62210464
chr1	62435538	62437773
chr1	62759299	62760088
chr1	63593087	63594442
chr1	64687479	64688052
chr1	64864186	64865323
chr1	64934218	64934723
chr1	64966008	64966506
chr1	65056017	65056371
chr1	65066917	65068833
chr1	65170375	65170943
chr1	65230602	65231027
chr1	65419843	65420151
chr1	65420461	65422080
chr1	65422423	65422822
chr1	65424185	65424533
chr1	65429216	65430458
chr1	65690763	65692609
chr1	65791683	65791994
chr1	66270266	66270768
chr1	66271058	66272143
chr1	66332116	66332777
chr1	66333503	66334189
chr1	66334831	66335319
chr1	66335612	66336696
chr1	66371325	66371623
chr1	66372153	66375283
chr1	66383267	66383567
chr1	66393082	66397451
chr1	66414938	66416980
chr1	66436793	66437081
chr1	66437955	66439862
chr1	66563929	66564804
chr1	66732698	66733278
chr1	67429448	67431135
chr1	67433345	67434195
chr1	68496732	68497087
chr1	69172189	69172839
chr1	69293866	69294319
chr1	70003278	70003686
chr1	70040772	70043040
chr1	70043707	70044236
chr1	70082849	70084843
chr1	70205392	70206100
chr1	70221443	70221891
chr1	70353775	70355017
chr1	70908872	70909873
chr1	70947886	70948268
chr1	71080459	71081352
chr1	71413991	71414421
chr1	71881128	71882882
chr1	72100536	72101438
chr1	72101758	72102603
chr1	72283206	72284239
chr1	72636456	72636839
chr1	74733190	74733818
chr1	75742663	75743231
chr1	75784546	75785281
chr1	75785718	75786701
chr1	76074709	76075148
chr1	76075596	76076315
chr1	77412265	77414512
chr1	77415483	77415853
chr1	77590580	77591287
chr1	77605674	77606874
chr1	77682252	77683048
chr1	77978028	77980324
chr1	78277163	78277731
chr1	78424668	78425356
chr1	78451494	78452202
chr1	78475379	78476479
chr1	78911862	78912349
chr1	79711067	79711633
chr1	81121509	81122074
chr1	81208156	81209057
chr1	82225376	82226455
chr1	82598798	82599086
chr1	82920842	82921127
chr1	83163972	83164641
chr1	83559363	83560481
chr1	83818309	83819912
chr1	84365629	84366121
chr1	84479272	84479653
chr1	84504723	84506613
chr1	84572692	84574761
chr1	84853327	84854883
chr1	84944937	84945395
chr1	85116294	85116983
chr1	85259283	85259660
chr1	85708077	85708668
chr1	86137256	86138292
chr1	86705014	86705704
chr1	86774736	86775084
chr1	86788052	86789220
chr1	86913546	86914746
chr1	87148324	87150136
chr1	87150875	87152665
chr1	87153244	87153634
chr1	87154241	87154818
chr1	87176238	87177296
chr1	87177928	87182186
chr1	87252124	87252855
chr1	87329430	87329853
chr1	87335082	87335668
chr1	87423343	87424156
chr1	88700196	88702203
chr1	88992114	88992889
chr1	89127287	89127693
chr1	89273884	89274865
chr1	89692455	89693010
chr1	89719803	89720312
chr1	89758305	89758717
chr1	89799680	89800134
chr1	89820668	89824132
chr1	89843575	89844201
chr1	89905808	89909177
chr1	89995219	89995541
chr1	91021091	91022320
chr1	91712933	91713685
chr1	92096016	92096830
chr1	92398769	92399146
chr1	92459011	92462244
chr1	92464831	92465361
chr1	92473940	92474265
chr1	92478340	92479507
chr1	92480117	92481700
chr1	92482021	92484302
chr1	92484826	92487532
chr1	92515405	92516287
chr1	92832025	92832849
chr1	93179725	93180424
chr1	93345504	93346059
chr1	93346485	93347090
chr1	93758166	93759689
chr1	93817261	93817827
chr1	93878255	93879249
chr1	93908564	93909539
chr1	93957526	93958033
chr1	94302426	94303615
chr1	94345078	94346131
chr1	94720191	94721702
chr1	94723533	94724104
chr1	94754748	94756087
chr1	96309554	96309994
chr1	96361070	96363694
chr1	96559859	96560659
chr1	96564474	96564902
chr1	96721661	96722451
chr1	97163464	97164471
chr1	97251780	97252699
chr1	97253485	97255827
chr1	97849408	97850062
chr1	97906475	97907385
chr1	97907676	97908232
chr1	99441510	99442271
chr1	100037800	100039270
chr1	100049563	100050325
chr1	100051061	100051357
chr1	100530485	100530889
chr1	100531167	100531501
chr1	100597225	100597574
chr1	101257747	101259034
chr1	101259618	101260806
chr1	101262387	101263009
chr1	101291605	101291976
chr1	103170851	103171401
chr1	103525687	103526147
chr1	103561798	103562280
chr1	104465323	104466152
chr1	104466453	104467364
chr1	104467870	104468628
chr1	104592941	104593565
chr1	107877403	107877918
chr1	107897575	107897898
chr1	107936675	107937576
chr1	107938028	107938366
chr1	107939483	107944448
chr1	107953025	107954317
chr1	107954611	107954893
chr1	108141067	108143075
chr1	108183252	108183697
chr1	108199364	108200245
chr1	108585666	108586084
chr1	108590184	108590707
chr1	108591233	108591622
chr1	108591941	108592465
chr1	108647221	108647510
chr1	108660936	108661881
chr1	108692345	108693263
chr1	108746689	108747389
chr1	109090261	109091768
chr1	109100239	109100604
chr1	109214743	109215071
chr1	109393058	109393397
chr1	109425649	109426723
chr1	109548678	109549187
chr1	109615896	109616638
chr1	109617136	109617510
chr1	109619293	109621524
chr1	109624357	109624882
chr1	109763144	109764003
chr1	109788732	109789915
chr1	109790559	109792931
chr1	109793259	109793946
chr1	109814410	109817327
chr1	109818297	109820438
chr1	109821048	109824218
chr1	109895749	109896384
chr1	109933795	109934458
chr1	109984760	109985333
chr1	109990506	109990848
chr1	110003730	110004308
chr1	110033806	110035004
chr1	110102438	110102873
chr1	110235547	110236327
chr1	110267126	110267943
chr1	110338351	110339886
chr1	110380765	110381474
chr1	110383314	110383697
chr1	110421053	110421647
chr1	110433563	110433993
chr1	110640178	110640872
chr1	110641522	110641881
chr1	110672686	110673705
chr1	110872824	110873503
chr1	110874474	110875902
chr1	110879859	110880511
chr1	110948230	110948568
chr1	110963062	110964066
chr1	111122117	111122599
chr1	111128000	111128680
chr1	111139414	111140509
chr1	111193447	111193750
chr1	111199119	111201741
chr1	111202636	111205909
chr1	111448566	111450053
chr1	111470216	111471529
chr1	111473254	111474682
chr1	111475606	111477916
chr1	111489201	111490388
chr1	111503732	111504037
chr1	111505627	111506637
chr1	111507419	111509064
chr1	111615718	111616849
chr1	111653611	111654003
chr1	111732391	111734645
chr1	111738308	111739362
chr1	111754961	111755683
chr1	111755964	111756490
chr1	112263310	112263634
chr1	112264307	112265150
chr1	112393837	112394768
chr1	112617511	112622137
chr1	112629618	112630075
chr1	112674279	112675737
chr1	112693925	112694394
chr1	112700453	112701792
chr1	112704747	112706252
chr1	112706594	112707413
chr1	112723010	112723380
chr1	112934716	112936460
chr1	112955665	112956192
chr1	112980816	112981599
chr1	113758946	113759944
chr1	113783433	113783941
chr1	113812386	113812989
chr1	113871524	113872688
chr1	113904440	113904844
chr1	113929789	113931000
chr1	113940422	113940787
chr1	113943147	113943590
chr1	114040058	114041284
chr1	114113005	114114821
chr1	114341869	114342535
chr1	114457332	114459636
chr1	114510687	114511528
chr1	114511855	114512468
chr1	114716036	114717049
chr1	114757055	114758045
chr1	114780243	114780824
chr1	115091909	115092320
chr1	115106816	115107122
chr1	115107560	115108963
chr1	115666109	115666648
chr1	115668178	115669387
chr1	115670330	115671709
chr1	115684783	115685146
chr1	115832247	115833013
chr1	115976023	115979043
chr1	116373228	116374635
chr1	116377795	116378517
chr1	116503341	116505176
chr1	116508779	116509562
chr1	116515107	116515846
chr1	116537123	116538098
chr1	116540328	116540744
chr1	116570612	116571518
chr1	116605889	116606519
chr1	116607281	116607707
chr1	116826980	116827602
chr1	116987265	116987707
chr1	116988022	116992575
chr1	117000869	117002410
chr1	117002996	117004234
chr1	117004552	117005564
chr1	117007107	117007953
chr1	117008257	117009972
chr1	117048967	117050016
chr1	117059538	117060062
chr1	117060360	117060827
chr1	117077144	117077657
chr1	117366889	117367316
chr1	117606983	117607587
chr1	117612604	117613284
chr1	118038822	118039573
chr1	118564593	118564918
chr1	118842529	118843402
chr1	118844236	118844649
chr1	118878145	118878730
chr1	119564889	119566370
chr1	119569059	119570647
chr1	119601984	119602665
chr1	119603161	119604044
chr1	119606874	119607613
chr1	119712483	119713916
chr1	119742054	119743060
chr1	119785785	119786812
chr1	119859015	119860346
chr1	119986731	119987133
chr1	119988571	119989212
chr1	120015312	120016519
chr1	120019129	120019987
chr1	120117328	120117972
chr1	120121861	120122634
chr1	120157743	120159909
chr1	120160438	120161672
chr1	120162014	120162734
chr1	120176252	120176808
chr1	120529578	120529983
chr1	120534216	120534525
chr1	120768151	120768712
chr1	120773049	120774310
chr1	120777121	120777978
chr1	121073267	121074598
chr1	121075047	121075840
chr1	121076271	121077092
chr1	121086510	121088174
chr1	121089912	121090534
chr1	121091914	121093651
chr1	121097249	121097574
chr1	121157266	121157734
chr1	121159964	121161034
chr1	121164310	121164657
chr1	121184955	121186070
chr1	121186518	121187062
chr1	121197638	121198020
chr1	121199954	121200451
chr1	121224659	121225899
chr1	121226702	121227515
chr1	121242562	121243580
chr1	121261835	121262426
chr1	121263620	121264399
chr1	121265876	121266836
chr1	121268502	121269500
chr1	121269909	121270245
chr1	121270995	121271998
chr1	121343818	121344558
chr1	121345727	121347312
chr1	121355912	121356477
chr1	121360078	121363014
chr1	121458494	121458820
chr1	121511017	121512129
chr1	121516084	121517016
chr1	121518604	121519535
chr1	123075567	123075845
chr1	143338533	143339218
chr1	143663056	143663509
chr1	143664156	143664466
chr1	143665399	143665822
chr1	143720291	143720954
chr1	143844803	143845440
chr1	143860612	143863172
chr1	143863530	143864519
chr1	143874293	143876520
chr1	143879573	143880829
chr1	143944490	143945410
chr1	143947598	143948393
chr1	143971566	143973543
chr1	144012222	144013264
chr1	144014269	144014838
chr1	144030398	144030764
chr1	144164106	144164947
chr1	144225320	144225666
chr1	144407297	144408811
chr1	144546085	144546917
chr1	144560549	144561060
chr1	144594816	144595146
chr1	144740771	144741075
chr1	144820500	144820847
chr1	144916921	144919713
chr1	144923875	144924547
chr1	144931792	144932124
chr1	144932532	144934346
chr1	145008084	145009069
chr1	145010111	145010390
chr1	145010934	145011769
chr1	145013219	145013929
chr1	145015943	145017026
chr1	145017649	145018180
chr1	145036953	145037760
chr1	145053397	145053685
chr1	145054704	145055773
chr1	145079592	145080433
chr1	145093537	145093867
chr1	145094458	145095514
chr1	145115576	145115967
chr1	145119444	145120448
chr1	145122945	145123419
chr1	145281080	145281676
chr1	145675270	145675577
chr1	145918893	145919250
chr1	145927207	145927838
chr1	145979136	145979546
chr1	146178880	146179322
chr1	146228161	146228879
chr1	146278333	146278979
chr1	146285035	146285569
chr1	146321868	146324220
chr1	146325298	146328073
chr1	146342380	146343692
chr1	146375133	146375541
chr1	146376191	146378556
chr1	146386601	146388137
chr1	146510123	146511268
chr1	147245466	147246275
chr1	147247114	147247493
chr1	147292318	147293133
chr1	148151819	148152173
chr1	148222440	148223262
chr1	148318373	148319021
chr1	148371675	148372063
chr1	148522344	148523061
chr1	148626031	148626558
chr1	148629420	148630103
chr1	148630575	148630932
chr1	148729108	148729768
chr1	148733845	148734518
chr1	148735555	148736380
chr1	148773752	148774528
chr1	148777558	148778092
chr1	149355443	149356322
chr1	149390221	149391504
chr1	149440383	149441471
chr1	149444388	149445585
chr1	149503547	149503950
chr1	149631342	149631810
chr1	149768526	149770015
chr1	149770421	149771307
chr1	149771598	149772490
chr1	149782105	149784461
chr1	149787200	149788653
chr1	149831400	149832409
chr1	149839426	149843518
chr1	149850048	149854491
chr1	149860308	149861130
chr1	149861436	149862257
chr1	149884557	149888975
chr1	149927384	149928281
chr1	150159208	150163726
chr1	150213568	150214112
chr1	150233377	150236520
chr1	150268268	150268930
chr1	150321200	150322902
chr1	150363659	150365646
chr1	150548823	150551033
chr1	150551975	150553358
chr1	150554241	150554567
chr1	150561109	150562110
chr1	150578921	150579408
chr1	150579876	150580160
chr1	150604579	150605321
chr1	150610844	150614393
chr1	150615044	150615519
chr1	150629317	150629597
chr1	150765615	150765968
chr1	150820536	150821533
chr1	150852526	150852830
chr1	150876388	150876705
chr1	150881227	150881968
chr1	150973847	150975083
chr1	150977177	150977753
chr1	151057653	151059043
chr1	151070289	151071433
chr1	151157285	151157740
chr1	151254425	151255010
chr1	151277484	151277872
chr1	151281490	151283435
chr1	151311331	151313236
chr1	151326698	151327688
chr1	151346935	151347253
chr1	151399605	151400308
chr1	151457357	151457647
chr1	151458630	151459777
chr1	151611026	151613004
chr1	151619435	151620427
chr1	151621036	151621340
chr1	151653950	151654697
chr1	151690693	151691203
chr1	151692028	151692342
chr1	151867660	151868387
chr1	151988881	151989232
chr1	151989848	151990124
chr1	152028925	152030573
chr1	152034474	152035008
chr1	152036408	152039055
chr1	152047318	152048638
chr1	152127460	152127777
chr1	153386693	153387132
chr1	153535226	153536420
chr1	153540731	153541201
chr1	153542209	153542599
chr1	153545341	153546554
chr1	153565270	153567327
chr1	153598515	153598961
chr1	153633950	153634478
chr1	153728207	153728586
chr1	153789573	153792257
chr1	153805227	153805698
chr1	153849756	153850056
chr1	153945022	153947268
chr1	153957845	153958628
chr1	153962655	153963575
chr1	153967239	153967671
chr1	153986984	153987396
chr1	153990294	153990974
chr1	154157450	154159365
chr1	154182098	154183507
chr1	154220141	154221956
chr1	154403421	154403958
chr1	154405411	154407842
chr1	154416740	154417624
chr1	154417925	154421833
chr1	154423516	154424208
chr1	154431219	154433781
chr1	154453368	154453704
chr1	154462963	154463850
chr1	154551136	154551820
chr1	154557548	154558601
chr1	154607648	154608247
chr1	154623337	154623707
chr1	154627069	154627787
chr1	154936413	154937668
chr1	154944879	154945334
chr1	154961570	154962333
chr1	154970610	154971173
chr1	154973784	154974929
chr1	154975517	154976017
chr1	155000275	155002487
chr1	155002798	155003243
chr1	155003991	155006835
chr1	155007371	155009532
chr1	155009989	155012025
chr1	155028949	155029349
chr1	155102126	155102426
chr1	155135367	155136027
chr1	155139928	155140512
chr1	155172893	155173266
chr1	155178511	155179189
chr1	155185179	155185840
chr1	155208495	155209566
chr1	155210450	155211003
chr1	155219541	155219936
chr1	155241389	155241828
chr1	155308407	155309978
chr1	155561990	155563357
chr1	155687513	155689319
chr1	155909280	155911534
chr1	155934156	155934790
chr1	155940618	155941625
chr1	155942202	155942834
chr1	155946143	155946707
chr1	155950547	155950821
chr1	155966380	155968632
chr1	155969310	155971332
chr1	155972006	155972590
chr1	155975199	155979601
chr1	155981458	155981781
chr1	155989604	155990607
chr1	156055481	156055878
chr1	156114287	156114672
chr1	156115085	156116316
chr1	156119357	156120529
chr1	156122645	156127837
chr1	156128686	156129248
chr1	156129797	156130712
chr1	156154167	156154606
chr1	156213019	156213524
chr1	156258841	156259135
chr1	156260453	156260749
chr1	156276836	156277495
chr1	156281539	156282811
chr1	156295310	156295638
chr1	156310959	156311752
chr1	156398236	156399131
chr1	156456758	156457757
chr1	156489645	156489964
chr1	156490274	156493364
chr1	156494493	156494939
chr1	156495877	156496794
chr1	156497461	156497760
chr1	156498916	156501453
chr1	156502318	156503628
chr1	156504221	156505107
chr1	156505395	156505872
chr1	156523818	156526535
chr1	156552868	156553432
chr1	156643627	156644369
chr1	156657626	156659306
chr1	156660207	156662274
chr1	156728537	156729098
chr1	156746734	156747018
chr1	156748144	156752384
chr1	157147863	157148750
chr1	157403197	157404826
chr1	157734199	157734731
chr1	158285574	158287098
chr1	158801050	158801829
chr1	158810188	158810472
chr1	158818554	158818989
chr1	158831025	158831859
chr1	158833081	158834175
chr1	159008438	159010738
chr1	159014186	159016040
chr1	159016573	159016974
chr1	159067863	159068734
chr1	159076505	159078141
chr1	159084571	159085072
chr1	159088152	159088553
chr1	159090651	159092908
chr1	159879773	159880580
chr1	159889850	159890522
chr1	159910162	159912683
chr1	159922352	159925892
chr1	160205079	160206495
chr1	160261689	160263058
chr1	160284047	160285112
chr1	160343045	160343876
chr1	160579078	160579458
chr1	160656672	160657095
chr1	160657508	160658882
chr1	160665384	160666039
chr1	160708030	160708412
chr1	160711004	160711317
chr1	160712512	160713364
chr1	160725843	160726957
chr1	160827664	160827970
chr1	160836385	160837165
chr1	160837715	160838195
chr1	160838591	160838873
chr1	160844432	160845020
chr1	160858309	160859852
chr1	160860927	160861283
chr1	160861994	160863410
chr1	160863703	160864068
chr1	160867957	160868260
chr1	160935623	160936090
chr1	161013091	161014594
chr1	161044771	161049236
chr1	161068211	161070436
chr1	161083210	161084825
chr1	161117602	161118001
chr1	161132518	161133260
chr1	161153746	161154189
chr1	161182084	161182759
chr1	161185101	161186738
chr1	161201039	161202724
chr1	161215103	161216278
chr1	161216609	161218063
chr1	161226095	161226563
chr1	161299354	161300767
chr1	161305400	161307646
chr1	161314437	161314925
chr1	161398794	161399897
chr1	161440577	161440890
chr1	161554637	161555378
chr1	161561173	161563192
chr1	161571712	161572372
chr1	161636099	161636593
chr1	161642681	161644503
chr1	161653474	161654284
chr1	161726204	161727711
chr1	161749766	161750325
chr1	161772324	161772754
chr1	162003083	162003911
chr1	162327098	162328390
chr1	162497787	162498648
chr1	162754191	162754563
chr1	165527038	165528015
chr1	165537375	165538792
chr1	165650993	165651488
chr1	165665753	165666759
chr1	165671885	165672225
chr1	165768675	165769583
chr1	165827667	165827941
chr1	165828226	165828997
chr1	165849198	165849801
chr1	165853653	165854516
chr1	165856837	165858675
chr1	165862323	165862698
chr1	165884327	165884737
chr1	167219978	167220545
chr1	167220930	167222294
chr1	167229737	167230178
chr1	167297131	167298238
chr1	167547745	167550434
chr1	167551159	167551486
chr1	167553384	167553788
chr1	167601757	167602238
chr1	167602635	167603221
chr1	167612463	167613103
chr1	167617256	167617738
chr1	167627391	167629380
chr1	167629758	167632628
chr1	167650111	167650782
chr1	167935116	167937434
chr1	168225755	168226666
chr1	168503830	168504857
chr1	168505273	168505615
chr1	168534896	168536416
chr1	169697698	169698319
chr1	169890971	169891517
chr1	169892786	169894325
chr1	171365656	171366033
chr1	171485109	171486368
chr1	171610138	171610684
chr1	171670468	171670890
chr1	172287049	172287380
chr1	172533146	172533723
chr1	172588950	172589253
chr1	172617114	172617393
chr1	172799795	172800485
chr1	172801416	172802435
chr1	172933612	172934753
chr1	173476768	173477147
chr1	173823582	173825746
chr1	173867566	173868572
chr1	174008838	174010068
chr1	174021692	174023275
chr1	174204381	174205682
chr1	174788571	174789079
chr1	174998680	175001047
chr1	175023113	175023640
chr1	175470758	175471883
chr1	175601004	175601633
chr1	176206500	176206810
chr1	176207328	176207825
chr1	178023053	178023401
chr1	178119548	178120120
chr1	178133213	178134583
chr1	178931919	178935334
chr1	178935887	178937015
chr1	178942189	178943734
chr1	179026002	179026632
chr1	179082189	179082574
chr1	179091685	179092131
chr1	179175262	179176149
chr1	179217090	179219255
chr1	179327714	179328208
chr1	179365510	179366070
chr1	179856807	179857662
chr1	179881958	179883219
chr1	179954269	179955425
chr1	180058044	180058448
chr1	180098336	180099182
chr1	180154339	180154716
chr1	180155012	180155422
chr1	180156087	180157673
chr1	180158427	180159352
chr1	180159715	180161134
chr1	180162953	180163480
chr1	180163840	180164495
chr1	180167844	180168214
chr1	180168992	180169354
chr1	180187071	180187656
chr1	180396572	180398145
chr1	180502174	180503204
chr1	180971001	180971373
chr1	181033259	181034105
chr1	181034396	181034744
chr1	181043190	181043727
chr1	181044245	181044985
chr1	181062323	181063448
chr1	181063780	181064434
chr1	181127844	181129873
chr1	181134770	181135282
chr1	181503238	181503593
chr1	181504450	181505517
chr1	182147002	182148556
chr1	182149115	182150393
chr1	182257619	182258026
chr1	182258996	182260767
chr1	182391016	182392386
chr1	182588644	182589326
chr1	182615253	182615686
chr1	182795833	182796243
chr1	182839041	182839967
chr1	182871702	182872004
chr1	182888402	182890647
chr1	183022118	183023081
chr1	183243574	183244998
chr1	183278587	183280639
chr1	183471199	183472714
chr1	183580106	183581098
chr1	183583097	183584041
chr1	183588888	183589439
chr1	183589799	183591448
chr1	183592755	183593805
chr1	183599940	183600824
chr1	183604165	183605113
chr1	183633642	183633975
chr1	183635234	183635707
chr1	183883507	183884059
chr1	184158671	184159607
chr1	184160290	184161543
chr1	184163056	184163814
chr1	184165373	184165841
chr1	184418322	184420192
chr1	184455978	184456280
chr1	184491455	184492960
chr1	184753839	184754855
chr1	184792511	184793136
chr1	184854529	184854988
chr1	184867115	184868637
chr1	184882185	184882694
chr1	184883254	184883798
chr1	184973802	184974423
chr1	185017663	185018159
chr1	185156338	185156894
chr1	185316426	185317888
chr1	185336915	185337548
chr1	185338963	185339685
chr1	185483743	185484845
chr1	185535078	185535364
chr1	185567294	185567641
chr1	185608243	185608767
chr1	185632776	185633424
chr1	186536008	186536613
chr1	186618175	186618539
chr1	186620560	186621774
chr1	186828708	186829335
chr1	186838266	186839335
chr1	186849598	186850024
chr1	186958474	186959193
chr1	186960499	186961302
chr1	187118122	187118572
chr1	192157938	192158713
chr1	192169874	192172617
chr1	192225502	192226269
chr1	192550659	192551612
chr1	193058114	193058404
chr1	193355426	193355862
chr1	197399649	197400188
chr1	197775465	197776849
chr1	197975110	197975495
chr1	198102638	198102960
chr1	198641533	198641905
chr1	198664193	198664885
chr1	198677102	198677382
chr1	198677854	198678979
chr1	198679917	198681036
chr1	198681347	198682565
chr1	198880605	198881404
chr1	198983804	198984760
chr1	198985825	198987141
chr1	199032283	199032725
chr1	199041575	199041849
chr1	199089534	199089963
chr1	199094405	199097422
chr1	199400202	199400879
chr1	199613123	199613476
chr1	199859523	199859908
chr1	200152999	200153466
chr1	200154287	200154818
chr1	200342469	200343018
chr1	200346417	200346990
chr1	200353099	200354898
chr1	200355739	200356196
chr1	200363061	200363731
chr1	200366021	200367154
chr1	200367902	200368631
chr1	200395426	200395830
chr1	200638773	200640637
chr1	200642697	200643308
chr1	200669504	200670443
chr1	200856321	200857000
chr1	201013187	201013636
chr1	201015614	201017914
chr1	201019145	201021515
chr1	201022803	201023189
chr1	201025971	201029058
chr1	201456389	201457446
chr1	201461301	201462389
chr1	201505732	201506307
chr1	201506882	201507613
chr1	201524956	201525591
chr1	201535155	201536294
chr1	201538516	201538866
chr1	201551861	201552289
chr1	201592406	201594052
chr1	201707875	201708598
chr1	201713187	201716161
chr1	201829151	201829801
chr1	201883624	201883901
chr1	201955166	201955923
chr1	201982656	201983200
chr1	202143260	202144664
chr1	202159001	202163419
chr1	202348759	202349139
chr1	202615389	202616353
chr1	202752274	202753438
chr1	202806024	202807654
chr1	202952652	202953060
chr1	203005868	203007819
chr1	203058060	203060019
chr1	203068341	203069698
chr1	203175459	203175802
chr1	203186649	203187055
chr1	203199204	203200450
chr1	203286271	203291061
chr1	203304353	203306245
chr1	203326834	203327331
chr1	203536800	203537129
chr1	203624621	203624934
chr1	203625605	203627085
chr1	203673025	203674594
chr1	203674942	203676192
chr1	203795614	203796624
chr1	203938003	203938469
chr1	203954171	203957328
chr1	204057536	204057814
chr1	204113872	204115126
chr1	204286641	204287170
chr1	204411012	204412405
chr1	204417250	204417878
chr1	204506581	204508301
chr1	204512762	204514117
chr1	204515730	204517208
chr1	205121614	205122656
chr1	205175146	205175513
chr1	205211808	205212508
chr1	205267150	205267618
chr1	205440593	205441577
chr1	205631631	205631921
chr1	205703999	205705134
chr1	205706607	205707241
chr1	205748615	205750808
chr1	205929991	205931665
chr1	205932987	205935020
chr1	206001621	206002581
chr1	206003073	206003705
chr1	206051020	206051319
chr1	206074680	206075170
chr1	206100374	206101344
chr1	206101916	206102970
chr1	206175345	206176244
chr1	206178477	206179420
chr1	206183789	206184064
chr1	206194417	206194764
chr1	206203588	206204100
chr1	206218521	206219289
chr1	206240999	206241376
chr1	206242623	206244208
chr1	206245160	206245502
chr1	206261072	206261953
chr1	206280516	206281189
chr1	206286941	206287835
chr1	206288386	206288800
chr1	206289325	206290374
chr1	206364117	206365760
chr1	206366448	206366998
chr1	206374492	206375131
chr1	206378831	206381751
chr1	206393880	206394340
chr1	206456885	206457648
chr1	206467665	206468790
chr1	206470061	206471545
chr1	206472216	206473359
chr1	206490411	206490730
chr1	206492753	206493085
chr1	206495556	206496930
chr1	206503343	206504577
chr1	206516141	206516840
chr1	206557276	206558653
chr1	206559170	206559689
chr1	206573665	206574036
chr1	206575089	206576118
chr1	206580202	206580790
chr1	206685704	206687023
chr1	206699076	206700421
chr1	206712794	206713079
chr1	206922618	206923575
chr1	206924726	206925543
chr1	207309794	207310289
chr1	207321113	207322417
chr1	207335520	207336172
chr1	207414446	207415030
chr1	207498258	207498653
chr1	207751684	207752164
chr1	207825488	207827096
chr1	207828391	207828944
chr1	207831778	207832149
chr1	207843469	207845854
chr1	207848171	207848601
chr1	207849865	207850222
chr1	207851183	207851611
chr1	207861765	207862100
chr1	207864155	207864526
chr1	207868336	207869011
chr1	209649048	209649357
chr1	209756168	209757079
chr1	209767957	209768830
chr1	210373496	210375196
chr1	210597291	210598787
chr1	210681115	210681573
chr1	210730888	210731875
chr1	211036632	211037703
chr1	211258169	211259710
chr1	211260365	211260971
chr1	211382799	211383444
chr1	211606426	211607952
chr1	211612663	211614031
chr1	212161104	212161612
chr1	212234438	212235280
chr1	212255576	212257077
chr1	212415138	212416003
chr1	212558415	212558901
chr1	212608793	212609814
chr1	212634626	212635989
chr1	212636466	212637182
chr1	212682972	212683700
chr1	212774526	212775367
chr1	212782618	212782959
chr1	212791963	212792296
chr1	212793782	212794961
chr1	213326784	213327603
chr1	214361356	214361937
chr1	214362283	214362642
chr1	214427685	214428708
chr1	214438974	214439968
chr1	214440444	214441426
chr1	214603207	214603510
chr1	214957753	214958103
chr1	215703732	215704615
chr1	216112633	216112908
chr1	216629695	216630068
chr1	217630794	217631549
chr1	218345469	218345912
chr1	218351188	218351993
chr1	218873864	218874849
chr1	219088167	219091117
chr1	219119729	219121295
chr1	219144864	219145311
chr1	219173912	219174630
chr1	219459022	219463119
chr1	219582282	219582936
chr1	219586142	219588669
chr1	220124422	220124717
chr1	220272097	220272807
chr1	220767676	220768215
chr1	220876564	220880515
chr1	220880901	220883462
chr1	220884796	220885412
chr1	221000018	221001045
chr1	221046000	221047561
chr1	221069232	221070337
chr1	221074419	221074980
chr1	221097873	221100458
chr1	221166446	221168369
chr1	221187130	221188464
chr1	221697736	221699950
chr1	221704091	221704911
chr1	221705798	221706177
[truncated: 20,901 more rows]
